# Supplementary material for: 1-{6-Chloro-2-[(2-chloro-6-methyl­quinolin-3-yl)meth­oxy]-4-phenyl­quinolin-3-yl}ethanone
Source: Acta Crystallogr Sect E Struct Rep Online. 2010 Jun 18;66(Pt 7):o1693–4. doi: 10.1107/S1600536810022701 (PMC3006731; doi:10.1107/S1600536810022701)
Supplement: Supplementary file 1 [file e-66-o1693-sup1.cif]

##############################################################################
###                                                                        ###
###        Electronic paper (Acta Crystallographica Section E)             ###
###                                                                        ###
##############################################################################
#                                                                            #
# This CIF contains the data in a paper accepted for publication in Acta     #
# Crystallographica Section E. It conforms to the requirements of Notes      #
# for Authors for Section E, and has been peer reviewed under the auspices   #
# of the IUCr Commission on Journals.                                        #
#                                                                            #
# Full details of the Crystallographic Information File format               #
# are given in the paper "The Crystallographic Information File (CIF):       #
# a New Standard Archive File for Crystallography" by S. R. Hall, F. H.      #
# Allen and I. D. Brown [Acta Cryst. (1991), A47, 655-685].                  #
#                                                                            #
# The current version of the core CIF dictionary is obtainable from          #
# ftp://ftp.iucr.org/pub/cif_core.dic. The current version number is 2.4.    #
#                                                                            #
# Software is freely available for graphical display of the structure(s) in  #
# this CIF.  For information consult the CIF home page http://www.iucr.org/  #
# cif/home.html                                                              #
#                                                                            #
# This file may be used for bona fide research purposes within the           #
# scientific community so long as proper attribution is given to the journal # 
# article from which it was obtained.                                        #
#                                                                            #
##############################################################################
                                             
data_global
_audit_creation_method     'SHELXL-97'
_journal_date_recd_electronic     2010-06-08
_journal_date_accepted     2010-06-13
_journal_name_full     'Acta Crystallographica, Section E'
_journal_year     2010
_journal_volume     66
_journal_issue      7
_journal_page_first     o1693
_journal_page_last     o1694
_journal_paper_category     QO
_journal_coeditor_code     IS2563
_publ_contact_author_name
;
Mehmet Akkurt
;
_publ_contact_author_address
; Department of Physics
  Faculty of Arts and Sciences
  Erciyes University
  38039 Kayseri
  Turkey
;
_publ_contact_author_email     'akkurt@erciyes.edu.tr'
_publ_contact_author_fax     '+90-352-4374933'
_publ_contact_author_phone     '+90-352-4374901 extra 33106'
_publ_section_title
;\
1-{6-Chloro-2-[(2-chloro-6-methylquinolin-3-yl)methoxy]-4-phenylquinolin-3-yl}\
ethanone
;
loop_
    _publ_author_name
    _publ_author_footnote
    _publ_author_address
    'F. Nawaz Khan' .
;
Organic and Medicinal Chemistry Research Laboratory,
Organic Chemistry Division, School of Advanced Sciences,
VIT University,
Vellore 632 014,
Tamil Nadu, India
;
    'Venkatesha R. Hathwar' .
;
Solid State and Structural Chemistry Unit,
Indian Institute of Science,
Bangalore 560 012, Karnataka,
India
;
    'Rajesh Kumar' .
;
Organic and Medicinal Chemistry Research Laboratory,
Organic Chemistry Division, School of Advanced Sciences,
VIT University,
Vellore 632 014,
Tamil Nadu, India
;
    'Atul Kumar Kushwaha' .
;
Organic and Medicinal Chemistry Research Laboratory,
Organic Chemistry Division, School of Advanced Sciences,
VIT University,
Vellore 632 014,
Tamil Nadu, India
;
    'Mehmet Akkurt' .
;
Department of Physics,
Faculty of Arts and Sciences,
Erciyes University,
38039 Kayseri,
Turkey
;
data_I
_chemical_name_systematic
;
1-{6-Chloro-2-[(2-chloro-6-methylquinolin-3-yl)methoxy]-4-phenylquinolin-
3-yl}ethanone
;
_chemical_name_common     ?
_chemical_formula_moiety     'C28 H20 Cl2 N2 O2'
_chemical_formula_sum     'C28 H20 Cl2 N2 O2'
_chemical_formula_structural     ?
_chemical_formula_iupac     'C28 H20 Cl2 N2 O2'
_chemical_formula_weight     487.36
_chemical_melting_point     ?
_symmetry_cell_setting     triclinic
_symmetry_space_group_name_H-M     'P -1'
_symmetry_space_group_name_Hall     '-P 1'
loop_
    _symmetry_equiv_pos_site_id
    _symmetry_equiv_pos_as_xyz
    1 x,y,z
    2 -x,-y,-z
_cell_length_a     8.0552(2)
_cell_length_b     12.4499(5)
_cell_length_c     13.3718(5)
_cell_angle_alpha     67.555(4)
_cell_angle_beta     80.183(3)
_cell_angle_gamma     77.273(3)
_cell_volume     1203.40(8)
_cell_formula_units_Z     2
_cell_measurement_reflns_used     1523
_cell_measurement_theta_min     1.89
_cell_measurement_theta_max     21.35
_cell_measurement_temperature     295(2)
_exptl_crystal_description     block
_exptl_crystal_colour     colourless
_exptl_crystal_size_max     0.24
_exptl_crystal_size_mid     0.18
_exptl_crystal_size_min     0.17
_exptl_crystal_density_diffrn     1.345
_exptl_crystal_density_meas     ?
_exptl_crystal_density_method     'not measured'
_exptl_crystal_F_000     504
_exptl_absorpt_coefficient_mu     0.298
_exptl_absorpt_correction_type     multi-scan
_exptl_absorpt_process_details
                           '(<i>CrysAlis Pro RED</i>; Oxford Diffraction, 2009)'
_exptl_absorpt_correction_T_min     0.9121
_exptl_absorpt_correction_T_max     0.9510
_exptl_special_details
;
;
_diffrn_ambient_temperature     295(2)
_diffrn_radiation_type     'MoK\a'
_diffrn_radiation_wavelength     0.71073
_diffrn_radiation_source     'Enhance (Mo) X-ray Source'
_diffrn_radiation_monochromator     'graphite'
_diffrn_measurement_device_type     'Oxford Xcalibur Eos (Nova) CCD detector'
_diffrn_measurement_method     '\w scans'
_diffrn_reflns_number     23521
_diffrn_reflns_av_R_equivalents     0.0339
_diffrn_reflns_av_sigmaI/netI     0.0321
_diffrn_reflns_theta_min     3.15
_diffrn_reflns_theta_max     25.50
_diffrn_reflns_theta_full     25.50
_diffrn_measured_fraction_theta_max     0.997
_diffrn_measured_fraction_theta_full     0.997
_diffrn_reflns_limit_h_min     -9
_diffrn_reflns_limit_h_max     9
_diffrn_reflns_limit_k_min     -15
_diffrn_reflns_limit_k_max     15
_diffrn_reflns_limit_l_min     -16
_diffrn_reflns_limit_l_max     16
_refine_special_details
;
Refinement of <i>F</i>^2^ against ALL reflections. The weighted <i>R</i>-factor
<i>wR</i> and goodness of fit <i>S</i> are based on <i>F</i>^2^, conventional
<i>R</i>-factors <i>R</i> are based on <i>F</i>, with <i>F</i> set to zero for
negative <i>F</i>^2^. The threshold expression of <i>F</i>^2^ >
\s(<i>F</i>^2^) is used only for calculating <i>R</i>-factors(gt) <i>etc</i>.
and is not relevant to the choice of reflections for refinement.
<i>R</i>-factors based on <i>F</i>^2^ are statistically about twice as large
as those based on <i>F</i>, and <i>R</i>- factors based on ALL data will be
even larger.
;
_reflns_number_total     4468
_reflns_number_gt     3013
_reflns_threshold_expression     I>2sigma(I)
_refine_ls_structure_factor_coef     Fsqd
_refine_ls_matrix_type     full
_refine_ls_R_factor_all     0.0640
_refine_ls_R_factor_gt     0.0379
_refine_ls_wR_factor_gt     0.0973
_refine_ls_wR_factor_ref     0.1031
_refine_ls_goodness_of_fit_ref     1.052
_refine_ls_restrained_S_all     1.052
_refine_ls_number_reflns     4468
_refine_ls_number_parameters     309
_refine_ls_number_restraints     0
_refine_ls_hydrogen_treatment     constr
_refine_ls_weighting_scheme     calc
_refine_ls_weighting_details
                 'calc w=1/[\s^2^(Fo^2^)+(0.0520P)^2^] where P=(Fo^2^+2Fc^2^)/3'
_atom_sites_solution_hydrogens     geom
_atom_sites_solution_primary     direct
_atom_sites_solution_secondary     difmap
_refine_ls_shift/su_max     0.001
_refine_ls_shift/su_mean     0.000
_refine_diff_density_max     0.184
_refine_diff_density_min     -0.196
_refine_ls_extinction_method     none
_refine_ls_extinction_coef     ?
loop_
    _atom_type_symbol
    _atom_type_description
    _atom_type_scat_dispersion_real
    _atom_type_scat_dispersion_imag
    _atom_type_scat_source
    O O 0.0106 0.0060 'International Tables Vol C Tables 4.2.6.8 and 6.1.1.4'
    N N 0.0061 0.0033 'International Tables Vol C Tables 4.2.6.8 and 6.1.1.4'
    Cl Cl 0.1484 0.1585 'International Tables Vol C Tables 4.2.6.8 and 6.1.1.4'
    H H 0.0000 0.0000 'International Tables Vol C Tables 4.2.6.8 and 6.1.1.4'
    C C 0.0033 0.0016 'International Tables Vol C Tables 4.2.6.8 and 6.1.1.4'
_computing_data_collection
                            '<i>CrysAlis Pro CCD</i> (Oxford Diffraction, 2009)'
_computing_cell_refinement
                            '<i>CrysAlis Pro CCD</i> (Oxford Diffraction, 2009)'
_computing_data_reduction
                            '<i>CrysAlis Pro RED</i> (Oxford Diffraction, 2009)'
_computing_structure_solution     'SHELXS97  (Sheldrick, 2008)'
_computing_structure_refinement     'SHELXL97 (Sheldrick, 2008)'
_computing_molecular_graphics     'ORTEP-3 (Farrugia, 1997)'
_computing_publication_material
        'WinGX (Farrugia, 1999), PARST (Nardelli, 1983) and PLATON (Spek, 2009)'
loop_
    _atom_site_type_symbol
    _atom_site_label
    _atom_site_fract_x
    _atom_site_fract_y
    _atom_site_fract_z
    _atom_site_U_iso_or_equiv
    _atom_site_adp_type
    _atom_site_calc_flag
    _atom_site_refinement_flags
    _atom_site_occupancy
    _atom_site_disorder_assembly
    _atom_site_disorder_group
    Cl Cl1 0.33663(7) 1.14088(4) 0.22132(4) 0.06059(17) Uani d . 1 . .
    Cl Cl2 -0.09000(6) 1.14116(5) -0.47007(4) 0.06921(19) Uani d . 1 . .
    N N2 0.21161(17) 1.00876(13) -0.06019(11) 0.0423(4) Uani d . 1 . .
    O O1 0.33714(14) 0.86813(10) 0.08785(9) 0.0475(3) Uani d . 1 . .
    N N1 0.49540(17) 0.96473(13) 0.36950(11) 0.0448(4) Uani d . 1 . .
    C C19 0.13345(19) 0.94637(15) -0.19597(13) 0.0385(4) Uani d . 1 . .
    C C14 0.0612(2) 0.98122(16) -0.29553(13) 0.0444(4) Uani d . 1 . .
    H H14 0.0544 0.9251 -0.3241 0.053 Uiso calc R 1 . .
    C C2 0.4134(2) 0.91455(15) 0.22883(13) 0.0400(4) Uani d . 1 . .
    C C9 0.5542(2) 0.76123(16) 0.37802(14) 0.0439(4) Uani d . 1 . .
    C C8 0.5616(2) 0.84815(16) 0.42010(14) 0.0437(4) Uani d . 1 . .
    C C3 0.4784(2) 0.79952(16) 0.27944(14) 0.0446(4) Uani d . 1 . .
    H H3 0.4730 0.7447 0.2489 0.054 Uiso calc R 1 . .
    C C18 0.1429(2) 1.03427(15) -0.15555(13) 0.0403(4) Uani d . 1 . .
    C C13 0.1931(2) 0.82572(15) -0.13202(13) 0.0391(4) Uani d . 1 . .
    C C1 0.4259(2) 0.99192(15) 0.28090(14) 0.0416(4) Uani d . 1 . .
    C C10 0.3332(2) 0.96331(15) 0.12404(13) 0.0430(4) Uani d . 1 . .
    H H10A 0.2160 1.0009 0.1346 0.052 Uiso calc R 1 . .
    H H10B 0.3956 1.0218 0.0700 0.052 Uiso calc R 1 . .
    C C12 0.2581(2) 0.80213(15) -0.03618(13) 0.0412(4) Uani d . 1 . .
    C C7 0.6397(2) 0.81471(18) 0.51636(14) 0.0537(5) Uani d . 1 . .
    H H7 0.6455 0.8713 0.5446 0.064 Uiso calc R 1 . .
    C C11 0.2656(2) 0.89904(16) -0.00647(13) 0.0407(4) Uani d . 1 . .
    C C15 0.0018(2) 1.09715(17) -0.34893(13) 0.0487(5) Uani d . 1 . .
    C C17 0.0794(2) 1.15241(16) -0.21340(15) 0.0521(5) Uani d . 1 . .
    H H17 0.0848 1.2103 -0.1867 0.062 Uiso calc R 1 . .
    C C16 0.0096(2) 1.18333(17) -0.30877(15) 0.0565(5) Uani d . 1 . .
    H H16 -0.0327 1.2620 -0.3467 0.068 Uiso calc R 1 . .
    C C6 0.7064(2) 0.70026(18) 0.56792(15) 0.0588(5) Uani d . 1 . .
    H H6 0.7580 0.6797 0.6313 0.071 Uiso calc R 1 . .
    C C20 0.1809(2) 0.72977(15) -0.17002(13) 0.0418(4) Uani d . 1 . .
    C C26 0.3230(3) 0.67904(17) 0.03888(15) 0.0570(5) Uani d . 1 . .
    C C4 0.6242(2) 0.64294(17) 0.43520(15) 0.0542(5) Uani d . 1 . .
    H H4 0.6185 0.5850 0.4086 0.065 Uiso calc R 1 . .
    C C5 0.7000(2) 0.61141(18) 0.52858(15) 0.0571(5) Uani d . 1 . .
    C C25 0.0585(3) 0.65958(17) -0.12159(15) 0.0589(5) Uani d . 1 . .
    H H25 -0.0141 0.6695 -0.0626 0.071 Uiso calc R 1 . .
    C C21 0.2876(2) 0.71344(18) -0.25780(15) 0.0588(5) Uani d . 1 . .
    H H21 0.3704 0.7608 -0.2918 0.071 Uiso calc R 1 . .
    O O2 0.2265(2) 0.62082(15) 0.10414(13) 0.0992(6) Uani d . 1 . .
    C C22 0.2719(3) 0.6277(2) -0.29494(18) 0.0738(6) Uani d . 1 . .
    H H22 0.3451 0.6169 -0.3534 0.089 Uiso calc R 1 . .
    C C23 0.1503(3) 0.5586(2) -0.2469(2) 0.0773(7) Uani d . 1 . .
    H H23 0.1401 0.5010 -0.2727 0.093 Uiso calc R 1 . .
    C C24 0.0425(3) 0.57386(19) -0.16021(19) 0.0754(7) Uani d . 1 . .
    H H24 -0.0411 0.5268 -0.1275 0.090 Uiso calc R 1 . .
    C C27 0.5116(3) 0.6362(2) 0.0300(2) 0.0923(8) Uani d . 1 . .
    H H27A 0.5383 0.5606 0.0860 0.138 Uiso calc R 1 . .
    H H27B 0.5703 0.6913 0.0381 0.138 Uiso calc R 1 . .
    H H27C 0.5474 0.6293 -0.0399 0.138 Uiso calc R 1 . .
    C C28 0.7750(3) 0.48492(19) 0.58949(19) 0.0845(7) Uani d . 1 . .
    H H28A 0.7624 0.4363 0.5512 0.127 Uiso calc R 1 . .
    H H28B 0.7162 0.4588 0.6611 0.127 Uiso calc R 1 . .
    H H28C 0.8941 0.4793 0.5950 0.127 Uiso calc R 1 . .
loop_
    _atom_site_aniso_label
    _atom_site_aniso_U_11
    _atom_site_aniso_U_22
    _atom_site_aniso_U_33
    _atom_site_aniso_U_12
    _atom_site_aniso_U_13
    _atom_site_aniso_U_23
    Cl1 0.0836(4) 0.0442(3) 0.0574(3) -0.0070(2) -0.0237(3) -0.0171(2)
    Cl2 0.0722(4) 0.0812(4) 0.0445(3) -0.0019(3) -0.0246(2) -0.0100(3)
    N2 0.0451(8) 0.0450(10) 0.0386(8) -0.0081(7) -0.0068(7) -0.0157(7)
    O1 0.0620(8) 0.0483(8) 0.0390(7) -0.0093(6) -0.0166(6) -0.0181(6)
    N1 0.0521(9) 0.0484(10) 0.0398(8) -0.0080(7) -0.0091(7) -0.0205(8)
    C19 0.0351(9) 0.0472(11) 0.0334(9) -0.0073(8) -0.0036(7) -0.0144(8)
    C14 0.0439(10) 0.0534(12) 0.0373(10) -0.0080(9) -0.0052(8) -0.0175(9)
    C2 0.0401(9) 0.0486(11) 0.0359(9) -0.0117(8) -0.0032(8) -0.0181(9)
    C9 0.0456(10) 0.0503(12) 0.0403(10) -0.0063(9) -0.0064(8) -0.0211(9)
    C8 0.0440(10) 0.0524(12) 0.0388(10) -0.0068(9) -0.0052(8) -0.0212(9)
    C3 0.0507(10) 0.0484(12) 0.0436(10) -0.0077(9) -0.0069(8) -0.0255(9)
    C18 0.0377(9) 0.0459(11) 0.0373(10) -0.0078(8) -0.0043(8) -0.0140(9)
    C13 0.0386(9) 0.0460(11) 0.0347(9) -0.0119(8) -0.0030(7) -0.0144(8)
    C1 0.0444(10) 0.0426(10) 0.0401(10) -0.0088(8) -0.0049(8) -0.0160(8)
    C10 0.0498(10) 0.0458(11) 0.0398(10) -0.0109(8) -0.0059(8) -0.0200(9)
    C12 0.0463(10) 0.0434(11) 0.0353(9) -0.0123(8) -0.0066(8) -0.0119(8)
    C7 0.0605(12) 0.0627(14) 0.0458(11) -0.0061(10) -0.0136(9) -0.0270(10)
    C11 0.0410(10) 0.0496(12) 0.0334(9) -0.0115(8) -0.0052(8) -0.0143(9)
    C15 0.0459(10) 0.0596(13) 0.0349(10) -0.0052(9) -0.0093(8) -0.0105(9)
    C17 0.0589(12) 0.0437(11) 0.0539(12) -0.0052(9) -0.0116(10) -0.0171(10)
    C16 0.0598(12) 0.0473(12) 0.0517(12) -0.0009(9) -0.0127(10) -0.0074(10)
    C6 0.0615(12) 0.0701(15) 0.0443(11) -0.0030(11) -0.0170(9) -0.0196(11)
    C20 0.0495(10) 0.0418(10) 0.0359(9) -0.0069(9) -0.0151(8) -0.0116(8)
    C26 0.0881(16) 0.0481(12) 0.0417(11) -0.0198(12) -0.0261(11) -0.0109(10)
    C4 0.0634(12) 0.0479(12) 0.0554(12) -0.0011(10) -0.0138(10) -0.0241(10)
    C5 0.0597(12) 0.0544(13) 0.0519(12) -0.0025(10) -0.0130(10) -0.0139(10)
    C25 0.0715(13) 0.0595(13) 0.0526(12) -0.0254(11) -0.0058(10) -0.0200(11)
    C21 0.0648(12) 0.0685(14) 0.0541(12) -0.0164(11) -0.0020(10) -0.0328(11)
    O2 0.1195(14) 0.0826(12) 0.0773(11) -0.0532(11) -0.0305(10) 0.0200(10)
    C22 0.0899(16) 0.0798(17) 0.0691(15) -0.0104(14) -0.0101(13) -0.0470(14)
    C23 0.1044(18) 0.0630(15) 0.0848(17) -0.0105(14) -0.0340(15) -0.0405(14)
    C24 0.0909(16) 0.0651(16) 0.0809(17) -0.0361(13) -0.0186(14) -0.0211(13)
    C27 0.0977(19) 0.0612(15) 0.0880(18) 0.0178(13) -0.0256(14) -0.0039(13)
    C28 0.1036(18) 0.0600(15) 0.0795(16) 0.0047(13) -0.0368(14) -0.0123(13)
_geom_special_details
;
All e.s.d.'s (except the e.s.d. in the dihedral angle between two l.s. planes)
are estimated using the full covariance matrix. The cell e.s.d.'s are taken
into account individually in the estimation of e.s.d.'s in distances, angles
and torsion angles; correlations between e.s.d.'s in cell parameters are only
used when they are defined by crystal symmetry. An approximate (isotropic)
treatment of cell e.s.d.'s is used for estimating e.s.d.'s involving l.s.
planes.
;
loop_
    _geom_bond_atom_site_label_1
    _geom_bond_atom_site_label_2
    _geom_bond_site_symmetry_2
    _geom_bond_distance
    _geom_bond_publ_flag
    Cl1 C1 . 1.7523(18) ?
    Cl2 C15 . 1.7388(17) ?
    N2 C11 . 1.291(2) ?
    N2 C18 . 1.374(2) ?
    O1 C11 . 1.3603(19) ?
    O1 C10 . 1.4336(19) ?
    N1 C1 . 1.292(2) ?
    N1 C8 . 1.372(2) ?
    C19 C18 . 1.413(2) ?
    C19 C14 . 1.418(2) ?
    C19 C13 . 1.435(2) ?
    C14 C15 . 1.359(2) ?
    C14 H14 . 0.9300 ?
    C2 C3 . 1.354(2) ?
    C2 C1 . 1.415(2) ?
    C2 C10 . 1.495(2) ?
    C9 C4 . 1.412(2) ?
    C9 C8 . 1.413(2) ?
    C9 C3 . 1.416(2) ?
    C8 C7 . 1.406(2) ?
    C3 H3 . 0.9300 ?
    C18 C17 . 1.399(2) ?
    C13 C12 . 1.370(2) ?
    C13 C20 . 1.492(2) ?
    C10 H10A . 0.9700 ?
    C10 H10B . 0.9700 ?
    C12 C11 . 1.422(2) ?
    C12 C26 . 1.510(2) ?
    C7 C6 . 1.354(3) ?
    C7 H7 . 0.9300 ?
    C15 C16 . 1.387(3) ?
    C17 C16 . 1.366(2) ?
    C17 H17 . 0.9300 ?
    C16 H16 . 0.9300 ?
    C6 C5 . 1.408(3) ?
    C6 H6 . 0.9300 ?
    C20 C25 . 1.373(2) ?
    C20 C21 . 1.385(2) ?
    C26 O2 . 1.194(2) ?
    C26 C27 . 1.495(3) ?
    C4 C5 . 1.366(2) ?
    C4 H4 . 0.9300 ?
    C5 C28 . 1.509(3) ?
    C25 C24 . 1.388(3) ?
    C25 H25 . 0.9300 ?
    C21 C22 . 1.374(3) ?
    C21 H21 . 0.9300 ?
    C22 C23 . 1.359(3) ?
    C22 H22 . 0.9300 ?
    C23 C24 . 1.373(3) ?
    C23 H23 . 0.9300 ?
    C24 H24 . 0.9300 ?
    C27 H27A . 0.9600 ?
    C27 H27B . 0.9600 ?
    C27 H27C . 0.9600 ?
    C28 H28A . 0.9600 ?
    C28 H28B . 0.9600 ?
    C28 H28C . 0.9600 ?
loop_
    _geom_angle_atom_site_label_1
    _geom_angle_atom_site_label_2
    _geom_angle_atom_site_label_3
    _geom_angle_site_symmetry_1
    _geom_angle_site_symmetry_3
    _geom_angle
    _geom_angle_publ_flag
    C11 N2 C18 . . 116.95(14) ?
    C11 O1 C10 . . 115.17(13) ?
    C1 N1 C8 . . 116.89(14) ?
    C18 C19 C14 . . 118.60(16) ?
    C18 C19 C13 . . 117.98(14) ?
    C14 C19 C13 . . 123.39(15) ?
    C15 C14 C19 . . 119.59(16) ?
    C15 C14 H14 . . 120.2 ?
    C19 C14 H14 . . 120.2 ?
    C3 C2 C1 . . 115.83(15) ?
    C3 C2 C10 . . 124.90(15) ?
    C1 C2 C10 . . 119.26(15) ?
    C4 C9 C8 . . 118.56(16) ?
    C4 C9 C3 . . 124.18(16) ?
    C8 C9 C3 . . 117.25(16) ?
    N1 C8 C7 . . 118.82(16) ?
    N1 C8 C9 . . 121.91(15) ?
    C7 C8 C9 . . 119.27(17) ?
    C2 C3 C9 . . 121.12(16) ?
    C2 C3 H3 . . 119.4 ?
    C9 C3 H3 . . 119.4 ?
    N2 C18 C17 . . 117.78(15) ?
    N2 C18 C19 . . 122.61(15) ?
    C17 C18 C19 . . 119.61(15) ?
    C12 C13 C19 . . 118.40(15) ?
    C12 C13 C20 . . 121.80(15) ?
    C19 C13 C20 . . 119.80(14) ?
    N1 C1 C2 . . 126.97(16) ?
    N1 C1 Cl1 . . 115.41(13) ?
    C2 C1 Cl1 . . 117.62(13) ?
    O1 C10 C2 . . 108.45(14) ?
    O1 C10 H10A . . 110.0 ?
    C2 C10 H10A . . 110.0 ?
    O1 C10 H10B . . 110.0 ?
    C2 C10 H10B . . 110.0 ?
    H10A C10 H10B . . 108.4 ?
    C13 C12 C11 . . 118.04(16) ?
    C13 C12 C26 . . 123.48(15) ?
    C11 C12 C26 . . 118.48(15) ?
    C6 C7 C8 . . 120.07(18) ?
    C6 C7 H7 . . 120.0 ?
    C8 C7 H7 . . 120.0 ?
    N2 C11 O1 . . 119.80(15) ?
    N2 C11 C12 . . 125.97(15) ?
    O1 C11 C12 . . 114.24(15) ?
    C14 C15 C16 . . 121.83(17) ?
    C14 C15 Cl2 . . 120.19(15) ?
    C16 C15 Cl2 . . 117.97(15) ?
    C16 C17 C18 . . 120.51(17) ?
    C16 C17 H17 . . 119.7 ?
    C18 C17 H17 . . 119.7 ?
    C17 C16 C15 . . 119.85(18) ?
    C17 C16 H16 . . 120.1 ?
    C15 C16 H16 . . 120.1 ?
    C7 C6 C5 . . 122.07(18) ?
    C7 C6 H6 . . 119.0 ?
    C5 C6 H6 . . 119.0 ?
    C25 C20 C21 . . 118.83(17) ?
    C25 C20 C13 . . 120.46(15) ?
    C21 C20 C13 . . 120.64(16) ?
    O2 C26 C27 . . 122.3(2) ?
    O2 C26 C12 . . 120.49(19) ?
    C27 C26 C12 . . 117.21(18) ?
    C5 C4 C9 . . 121.69(17) ?
    C5 C4 H4 . . 119.2 ?
    C9 C4 H4 . . 119.2 ?
    C4 C5 C6 . . 118.33(18) ?
    C4 C5 C28 . . 121.61(19) ?
    C6 C5 C28 . . 120.06(18) ?
    C20 C25 C24 . . 120.35(19) ?
    C20 C25 H25 . . 119.8 ?
    C24 C25 H25 . . 119.8 ?
    C22 C21 C20 . . 120.46(19) ?
    C22 C21 H21 . . 119.8 ?
    C20 C21 H21 . . 119.8 ?
    C23 C22 C21 . . 120.5(2) ?
    C23 C22 H22 . . 119.8 ?
    C21 C22 H22 . . 119.8 ?
    C22 C23 C24 . . 120.0(2) ?
    C22 C23 H23 . . 120.0 ?
    C24 C23 H23 . . 120.0 ?
    C23 C24 C25 . . 119.9(2) ?
    C23 C24 H24 . . 120.1 ?
    C25 C24 H24 . . 120.1 ?
    C26 C27 H27A . . 109.5 ?
    C26 C27 H27B . . 109.5 ?
    H27A C27 H27B . . 109.5 ?
    C26 C27 H27C . . 109.5 ?
    H27A C27 H27C . . 109.5 ?
    H27B C27 H27C . . 109.5 ?
    C5 C28 H28A . . 109.5 ?
    C5 C28 H28B . . 109.5 ?
    H28A C28 H28B . . 109.5 ?
    C5 C28 H28C . . 109.5 ?
    H28A C28 H28C . . 109.5 ?
    H28B C28 H28C . . 109.5 ?
loop_
    _geom_torsion_atom_site_label_1
    _geom_torsion_atom_site_label_2
    _geom_torsion_atom_site_label_3
    _geom_torsion_atom_site_label_4
    _geom_torsion_site_symmetry_1
    _geom_torsion_site_symmetry_2
    _geom_torsion_site_symmetry_3
    _geom_torsion_site_symmetry_4
    _geom_torsion
    _geom_torsion_publ_flag
    C18 C19 C14 C15 . . . . -0.5(2) ?
    C13 C19 C14 C15 . . . . 177.48(14) ?
    C1 N1 C8 C7 . . . . 179.53(15) ?
    C1 N1 C8 C9 . . . . -0.2(2) ?
    C4 C9 C8 N1 . . . . -179.55(15) ?
    C3 C9 C8 N1 . . . . 1.3(2) ?
    C4 C9 C8 C7 . . . . 0.7(2) ?
    C3 C9 C8 C7 . . . . -178.42(15) ?
    C1 C2 C3 C9 . . . . -0.3(2) ?
    C10 C2 C3 C9 . . . . 179.17(15) ?
    C4 C9 C3 C2 . . . . 179.92(16) ?
    C8 C9 C3 C2 . . . . -1.0(2) ?
    C11 N2 C18 C17 . . . . 178.29(14) ?
    C11 N2 C18 C19 . . . . -1.3(2) ?
    C14 C19 C18 N2 . . . . -179.64(14) ?
    C13 C19 C18 N2 . . . . 2.2(2) ?
    C14 C19 C18 C17 . . . . 0.8(2) ?
    C13 C19 C18 C17 . . . . -177.35(14) ?
    C18 C19 C13 C12 . . . . -0.9(2) ?
    C14 C19 C13 C12 . . . . -178.94(14) ?
    C18 C19 C13 C20 . . . . 178.25(14) ?
    C14 C19 C13 C20 . . . . 0.2(2) ?
    C8 N1 C1 C2 . . . . -1.4(3) ?
    C8 N1 C1 Cl1 . . . . 177.98(11) ?
    C3 C2 C1 N1 . . . . 1.6(3) ?
    C10 C2 C1 N1 . . . . -177.90(15) ?
    C3 C2 C1 Cl1 . . . . -177.69(12) ?
    C10 C2 C1 Cl1 . . . . 2.8(2) ?
    C11 O1 C10 C2 . . . . 179.04(12) ?
    C3 C2 C10 O1 . . . . 0.1(2) ?
    C1 C2 C10 O1 . . . . 179.58(13) ?
    C19 C13 C12 C11 . . . . -1.1(2) ?
    C20 C13 C12 C11 . . . . 179.73(14) ?
    C19 C13 C12 C26 . . . . 179.30(15) ?
    C20 C13 C12 C26 . . . . 0.1(3) ?
    N1 C8 C7 C6 . . . . -179.90(15) ?
    C9 C8 C7 C6 . . . . -0.2(3) ?
    C18 N2 C11 O1 . . . . 179.12(13) ?
    C18 N2 C11 C12 . . . . -1.0(2) ?
    C10 O1 C11 N2 . . . . 4.9(2) ?
    C10 O1 C11 C12 . . . . -175.04(13) ?
    C13 C12 C11 N2 . . . . 2.2(3) ?
    C26 C12 C11 N2 . . . . -178.15(16) ?
    C13 C12 C11 O1 . . . . -177.87(13) ?
    C26 C12 C11 O1 . . . . 1.7(2) ?
    C19 C14 C15 C16 . . . . -0.1(3) ?
    C19 C14 C15 Cl2 . . . . -179.06(11) ?
    N2 C18 C17 C16 . . . . 179.97(15) ?
    C19 C18 C17 C16 . . . . -0.4(2) ?
    C18 C17 C16 C15 . . . . -0.2(3) ?
    C14 C15 C16 C17 . . . . 0.4(3) ?
    Cl2 C15 C16 C17 . . . . 179.46(13) ?
    C8 C7 C6 C5 . . . . -0.3(3) ?
    C12 C13 C20 C25 . . . . 74.1(2) ?
    C19 C13 C20 C25 . . . . -105.04(19) ?
    C12 C13 C20 C21 . . . . -108.88(19) ?
    C19 C13 C20 C21 . . . . 72.0(2) ?
    C13 C12 C26 O2 . . . . -84.5(2) ?
    C11 C12 C26 O2 . . . . 95.9(2) ?
    C13 C12 C26 C27 . . . . 97.5(2) ?
    C11 C12 C26 C27 . . . . -82.1(2) ?
    C8 C9 C4 C5 . . . . -0.9(3) ?
    C3 C9 C4 C5 . . . . 178.22(16) ?
    C9 C4 C5 C6 . . . . 0.4(3) ?
    C9 C4 C5 C28 . . . . -179.89(17) ?
    C7 C6 C5 C4 . . . . 0.2(3) ?
    C7 C6 C5 C28 . . . . -179.53(19) ?
    C21 C20 C25 C24 . . . . 0.0(3) ?
    C13 C20 C25 C24 . . . . 177.12(18) ?
    C25 C20 C21 C22 . . . . -0.6(3) ?
    C13 C20 C21 C22 . . . . -177.68(18) ?
    C20 C21 C22 C23 . . . . 0.8(3) ?
    C21 C22 C23 C24 . . . . -0.3(4) ?
    C22 C23 C24 C25 . . . . -0.2(4) ?
    C20 C25 C24 C23 . . . . 0.4(3) ?
loop_
    _geom_hbond_atom_site_label_D
    _geom_hbond_atom_site_label_H
    _geom_hbond_atom_site_label_A
    _geom_hbond_site_symmetry_A
    _geom_hbond_distance_DH
    _geom_hbond_distance_HA
    _geom_hbond_distance_DA
    _geom_hbond_angle_DHA
    _geom_hbond_publ_flag
    C3 H3 O1 . 0.93 2.39 2.735(2) 101 yes
    C24 H24 O2 2_565 0.93 2.51 3.392(3) 157 yes
    C10 H10A Cg4 2_575 0.97 2.67 3.4430(18) 137 yes
