# Supplementary material for: 1-{6-Chloro-2-[(2-chloro-6-methyl­quinolin-3-yl)meth­oxy]-4-phenyl­quinolin-3-yl}ethanone
Source: Acta Crystallogr Sect E Struct Rep Online. 2010 Jun 18;66(Pt 7):o1693–4. doi: 10.1107/S1600536810022701 (PMC3006731; doi:10.1107/S1600536810022701)
Supplement: Supplementary file 2 [file e-66-o1693-Isup2.hkl]

#
# h,k,l, Fc-squared, Fo-squared, sigma(Fo-squared) and status flag
#
data_I
_shelx_title ' CUP2 in P-1'
_shelx_refln_list_code          4
_shelx_F_calc_maximum      228.34
_exptl_crystal_F_000       504.00
_reflns_d_resolution_high  0.8255
 
loop_
 _symmetry_equiv_pos_as_xyz
 'x, y, z'
 '-x, -y, -z'
 
_cell_length_a     8.0552
_cell_length_b    12.4499
_cell_length_c    13.3718
_cell_angle_alpha  67.555
_cell_angle_beta   80.183
_cell_angle_gamma  77.273
 
_shelx_F_squared_multiplier     1.000
 
loop_
 _refln_index_h
 _refln_index_k
 _refln_index_l
 _refln_F_squared_calc
 _refln_F_squared_meas
 _refln_F_squared_sigma
 _refln_observed_status
   2   0   0      232.48      210.77      2.22 o
   3   0   0      667.29      633.57      5.16 o
   4   0   0        7.56        8.25      1.22 o
   5   0   0      241.30      243.11      5.11 o
   6   0   0       15.57       15.69      1.70 o
   7   0   0       11.08        9.80      2.68 o
   8   0   0       12.93        8.61      5.01 o
   9   0   0        5.17        7.60      5.11 o
  -9   1   0       31.14       37.37      5.73 o
  -8   1   0        0.39        0.00      5.36 o
  -7   1   0        2.10        1.62      3.52 o
  -6   1   0        1.18        1.49      2.21 o
  -5   1   0      190.30      174.03      3.82 o
  -4   1   0      384.69      409.14      5.84 o
  -3   1   0      378.12      392.79      3.69 o
  -2   1   0      696.63      666.28      5.22 o
  -1   1   0     2413.16     2371.60     17.81 o
   2   1   0     7940.95     7676.62     38.48 o
   3   1   0      201.09      221.94      2.53 o
   4   1   0      273.58      258.70      3.51 o
   5   1   0       35.44       36.26      2.03 o
   6   1   0        6.17        8.61      1.78 o
   7   1   0       32.71       35.76      3.57 o
   8   1   0        0.27        3.86      4.71 o
   9   1   0        6.33        2.89      5.11 o
  -9   2   0        5.05        1.20      5.77 o
  -8   2   0        7.02        7.58      4.28 o
  -7   2   0       57.25       66.14      5.67 o
  -6   2   0       22.56       24.17      2.38 o
  -5   2   0        0.56        0.00      1.33 o
  -4   2   0       11.73       11.81      1.13 o
  -3   2   0      875.68      848.11      5.54 o
  -2   2   0        9.79        8.30      0.76 o
  -1   2   0      739.22      736.55      5.21 o
   0   2   0        9.03       12.06      0.88 o
   1   2   0      313.97      310.47      3.52 o
   2   2   0       78.57       84.63      1.83 o
   3   2   0      130.34      154.91      2.45 o
   4   2   0       55.43       62.61      1.75 o
   5   2   0       93.20       88.45      2.50 o
   6   2   0       72.50       71.13      2.88 o
   7   2   0       63.23       68.44      3.18 o
   8   2   0        8.98        3.02      4.63 o
   9   2   0        2.96        3.32      4.97 o
  -8   3   0        0.15        0.00      4.52 o
  -7   3   0       81.09       81.69      6.54 o
  -6   3   0        9.37       10.37      3.98 o
  -5   3   0       33.38       35.35      2.31 o
  -4   3   0       63.81       58.49      2.40 o
  -3   3   0      855.70      915.34      7.08 o
  -2   3   0      512.71      501.38      5.06 o
  -1   3   0     1584.45     1569.80     10.31 o
   0   3   0      157.27      169.28      3.20 o
   1   3   0        6.22        6.25      0.70 o
   2   3   0       12.75       12.21      0.97 o
   3   3   0        3.93        4.20      0.88 o
   4   3   0      368.40      372.89      5.45 o
   5   3   0      204.72      200.28      3.62 o
   6   3   0        0.37        8.46      1.66 o
   7   3   0        0.02        0.00      2.12 o
   8   3   0        0.02        0.45      3.85 o
   9   3   0       21.50       17.21      5.55 o
  -8   4   0        3.70        3.82      4.58 o
  -7   4   0        1.36        0.00      4.20 o
  -6   4   0        0.40        0.05      3.50 o
  -5   4   0      227.35      227.67      5.66 o
  -4   4   0        2.39        3.66      1.26 o
  -3   4   0     2408.02     2665.48     13.10 o
  -2   4   0      803.52      852.26      8.54 o
  -1   4   0       61.17       47.71      1.92 o
   0   4   0     2631.84     2618.08     14.22 o
   1   4   0       46.91       48.50      1.87 o
   2   4   0      739.20      768.03      6.71 o
   3   4   0      852.97      902.02      7.53 o
   4   4   0      612.99      599.50      9.41 o
   5   4   0       64.58       72.20      2.85 o
   6   4   0        0.09        0.00      2.15 o
   7   4   0       52.89       57.69      4.20 o
   8   4   0        0.08        2.15      3.40 o
   9   4   0        9.15       10.83      6.70 o
  -8   5   0        1.23        2.33      4.48 o
  -7   5   0       51.48       48.92      5.84 o
  -6   5   0        1.49        0.00      3.82 o
  -5   5   0      115.97      118.01      4.95 o
  -4   5   0       35.93       32.62      1.76 o
  -3   5   0      394.54      452.38      7.00 o
  -2   5   0     1103.92     1130.00     17.87 o
  -1   5   0      487.41      534.95      9.01 o
   0   5   0      367.98      407.65      7.94 o
   1   5   0       72.12       74.21      4.17 o
   2   5   0      291.29      260.99      4.35 o
   3   5   0      151.86      146.97      2.49 o
   4   5   0      179.00      158.25      3.46 o
   5   5   0        6.92       14.78      1.76 o
   6   5   0        0.01        0.45      2.19 o
   7   5   0        1.62        0.00      2.15 o
   8   5   0        4.23        0.00      4.00 o
   9   5   0        3.00        4.21     11.21 o
  -7   6   0      117.65      124.85      7.92 o
  -6   6   0        0.14        1.70      4.16 o
  -5   6   0       26.86       29.56      3.60 o
  -4   6   0       38.51       34.88      3.08 o
  -3   6   0      141.28      137.39      6.02 o
  -2   6   0      116.37      113.85      5.40 o
  -1   6   0        0.54        1.00      2.84 o
   0   6   0     1838.69     1865.21     15.42 o
   1   6   0        1.08        2.20      1.00 o
   2   6   0      282.44      266.01      8.00 o
   3   6   0        2.02        0.00      1.46 o
   4   6   0       43.70       40.95      1.73 o
   5   6   0        0.32        1.25      1.33 o
   6   6   0        0.05        0.00      2.14 o
   7   6   0       88.36       81.91      4.71 o
   8   6   0       46.64       52.20      6.87 o
   9   6   0       12.64       18.70     13.21 o
  -7   7   0       42.38       43.09      5.54 o
  -6   7   0        2.08        1.58      3.70 o
  -5   7   0       46.97       50.89      4.55 o
  -4   7   0      162.43      159.56      6.12 o
  -3   7   0       66.31       62.61      4.75 o
  -2   7   0       23.29       20.92      3.00 o
  -1   7   0       63.10       66.19      5.52 o
   0   7   0      741.66      734.86     12.09 o
   1   7   0       65.23       71.83      2.70 o
   2   7   0       64.63       64.52      2.88 o
   3   7   0      275.25      278.34      9.29 o
   4   7   0      113.41      116.16      4.83 o
   5   7   0       50.83       56.69      3.82 o
   6   7   0        0.07        0.16      3.64 o
   7   7   0        0.66        0.00      3.25 o
   8   7   0      134.30      118.72      7.97 o
  -6   8   0       23.10       20.90      4.67 o
  -5   8   0        1.51        4.19      3.43 o
  -4   8   0        2.55        0.54      2.96 o
  -3   8   0        2.80        3.27      3.14 o
  -2   8   0      163.62      176.84      7.89 o
  -1   8   0        0.15        0.00      2.61 o
   0   8   0      312.44      300.60      9.96 o
   1   8   0      267.18      270.97      5.97 o
   2   8   0        5.73        6.01      1.56 o
   3   8   0       59.99       65.19      5.64 o
   4   8   0       17.91       12.48      4.00 o
   5   8   0        2.25        1.31      3.63 o
   6   8   0        2.79        1.47      3.95 o
   7   8   0        9.09       14.47      3.69 o
   8   8   0       36.45       40.43      6.56 o
  -6   9   0       18.06       17.77      4.57 o
  -5   9   0        2.80        2.37      3.57 o
  -4   9   0       11.28        5.43      2.91 o
  -3   9   0        3.64        2.41      3.15 o
  -2   9   0       30.86       25.34      3.82 o
  -1   9   0       18.25       16.41      3.13 o
   0   9   0       24.25       17.58      2.70 o
   1   9   0       59.55       57.79      2.82 o
   2   9   0      388.48      401.94      8.03 o
   3   9   0       21.45       21.58      3.51 o
   4   9   0       48.97       45.51      5.59 o
   5   9   0        7.34        8.76      4.43 o
   6   9   0        2.50        5.15      4.19 o
   7   9   0        2.02        1.33      3.95 o
   8   9   0        5.48        0.00      6.17 o
  -5  10   0       13.29       15.83      4.36 o
  -4  10   0       12.33       13.60      4.17 o
  -3  10   0       32.71       44.15      4.81 o
  -2  10   0       12.81        7.34      3.55 o
  -1  10   0       16.62       14.37      3.25 o
   0  10   0       77.65       75.33      4.78 o
   1  10   0       35.74       31.31      2.99 o
   2  10   0       71.39       78.03      6.07 o
   3  10   0      109.74      103.32      7.89 o
   4  10   0      814.41      864.75     19.79 o
   5  10   0       62.90       67.83      7.04 o
   6  10   0       19.73       17.67      4.96 o
   7  10   0       31.58       25.61      5.32 o
  -4  11   0       38.85       37.37      4.82 o
  -3  11   0       24.45       25.30      4.31 o
  -2  11   0       58.27       52.37      4.99 o
  -1  11   0        0.93        0.13      3.44 o
   0  11   0       13.74       11.99      4.46 o
   1  11   0       32.57       29.23      4.50 o
   2  11   0       75.03       63.39      6.84 o
   3  11   0       75.95       75.33      7.24 o
   4  11   0       85.18       85.94      7.95 o
   5  11   0      302.50      298.39     13.72 o
   6  11   0       49.59       52.33      6.96 o
   7  11   0        1.63        0.77      6.74 o
  -3  12   0        0.11        0.00      4.78 o
  -2  12   0       54.45       55.53      6.79 o
  -1  12   0        3.76       10.79      5.04 o
   0  12   0       15.78       21.65      6.58 o
   1  12   0       96.64       94.82      9.11 o
   2  12   0        1.06        3.66      5.52 o
   3  12   0        1.53        5.83      5.75 o
   4  12   0        5.37        1.63      5.09 o
   5  12   0      150.06      147.18     10.16 o
   6  12   0       33.13       31.38      6.86 o
  -1  13   0       16.82       16.93      6.25 o
   0  13   0        0.03        1.83      7.38 o
   1  13   0        0.30        6.09      6.66 o
   2  13   0       52.24       72.24      8.67 o
   3  13   0        3.79        1.34      5.91 o
   4  13   0        0.01        0.00      6.18 o
  -4 -13   1       10.44       13.26      6.06 o
  -3 -13   1        3.36        0.00      6.34 o
  -2 -13   1        3.54        1.29      5.82 o
  -1 -13   1       21.66       22.76      7.07 o
   0 -13   1       75.45       94.71      9.98 o
   1 -13   1        8.54        9.72      6.43 o
  -5 -12   1        0.09        0.00      5.91 o
  -4 -12   1        2.99        0.00      5.79 o
  -3 -12   1       19.94       21.73      5.80 o
  -2 -12   1       11.18       15.21      5.58 o
  -1 -12   1       54.12       70.05      7.58 o
   0 -12   1        9.35        4.10      5.23 o
   1 -12   1       25.73       30.35      6.02 o
   2 -12   1       11.67        9.08      5.89 o
  -6 -11   1      197.58      215.78     11.81 o
  -5 -11   1       14.47       14.20      5.52 o
  -4 -11   1       12.37        7.48      5.37 o
  -3 -11   1       54.68       57.11      6.80 o
  -2 -11   1        4.05        4.77      5.16 o
  -1 -11   1       15.96       14.55      4.19 o
   0 -11   1        8.59        5.06      4.35 o
   1 -11   1       67.80       72.72      7.02 o
   2 -11   1        1.01        0.00      4.13 o
   3 -11   1       49.75       61.85      5.90 o
   4 -11   1       18.07       11.94      4.74 o
  -7 -10   1        2.68        2.18      5.41 o
  -6 -10   1      179.78      194.61     10.54 o
  -5 -10   1       46.72       47.86      6.87 o
  -4 -10   1        0.41        0.07      5.27 o
  -3 -10   1       93.64       95.99      7.79 o
  -2 -10   1       20.43       21.34      4.02 o
  -1 -10   1        2.11        2.10      3.66 o
   0 -10   1        6.26        6.16      2.69 o
   1 -10   1       43.80       48.84      4.56 o
   2 -10   1        6.57        0.00      4.28 o
   3 -10   1        1.37        0.00      3.95 o
   4 -10   1       32.98       31.10      4.20 o
   5 -10   1        4.57        3.83      4.29 o
  -7  -9   1        3.96        3.09      4.86 o
  -6  -9   1        2.51        2.87      4.25 o
  -5  -9   1       62.17       60.25      6.50 o
  -4  -9   1       65.49       64.15      6.28 o
  -3  -9   1      308.98      304.47     13.39 o
  -2  -9   1       87.12       86.61      4.55 o
  -1  -9   1      101.29      101.33      3.98 o
   0  -9   1       67.39       67.22      4.10 o
   1  -9   1        9.38        8.97      2.89 o
   2  -9   1        9.29       13.02      4.30 o
   3  -9   1      110.07      119.24      6.57 o
   4  -9   1       89.09       73.90      5.07 o
   5  -9   1        6.65        7.26      3.78 o
   6  -9   1        4.63        2.25      4.72 o
  -8  -8   1        0.01        2.37      5.93 o
  -7  -8   1       11.42       10.65      4.23 o
  -6  -8   1       76.56       72.95      6.38 o
  -5  -8   1        1.40        0.25      3.92 o
  -4  -8   1        5.83        4.39      3.86 o
  -3  -8   1        5.30        5.31      1.86 o
  -2  -8   1      240.80      229.74      6.34 o
  -1  -8   1       10.81       12.51      1.69 o
   0  -8   1       31.78       28.76      2.87 o
   1  -8   1      295.11      293.08      9.27 o
   2  -8   1        2.05        2.80      2.69 o
   3  -8   1      108.78      105.58      5.92 o
   4  -8   1       12.28       15.76      3.29 o
   5  -8   1      124.04      113.55      6.79 o
   6  -8   1       57.04       68.08      6.86 o
  -8  -7   1       20.60       16.25      5.00 o
  -7  -7   1        1.12        0.00      3.40 o
  -6  -7   1       12.68       16.42      3.93 o
  -5  -7   1        0.17        2.55      1.93 o
  -4  -7   1      152.67      145.82      7.48 o
  -3  -7   1      144.72      135.85      5.00 o
  -2  -7   1      892.34      905.73     16.97 o
  -1  -7   1        9.95        6.66      1.44 o
   0  -7   1       32.37       30.41      4.36 o
   1  -7   1       29.41       22.52      3.01 o
   2  -7   1       76.68       78.23      4.72 o
   3  -7   1        3.91        8.62      2.89 o
   4  -7   1      194.97      195.21      7.40 o
   5  -7   1      422.24      425.09     11.92 o
   6  -7   1       10.00       14.64      4.16 o
   7  -7   1        1.65        1.28      5.36 o
  -8  -6   1       38.48       35.76      5.02 o
  -7  -6   1        2.24        4.42      3.48 o
  -6  -6   1       37.72       31.47      2.71 o
  -5  -6   1        0.37        0.00      1.39 o
  -4  -6   1       79.33       73.26      2.06 o
  -3  -6   1       22.11       19.76      2.23 o
  -2  -6   1       23.75       22.35      2.19 o
  -1  -6   1     1110.63     1182.62     13.76 o
   0  -6   1      568.35      590.21     12.26 o
   1  -6   1       21.85       13.63      2.13 o
   2  -6   1        1.52        2.58      2.25 o
   3  -6   1       11.98       12.08      2.93 o
   4  -6   1        9.13        5.99      2.69 o
   5  -6   1       71.00       76.41      5.42 o
   6  -6   1        3.22        4.34      4.48 o
   7  -6   1        3.64        8.14      5.51 o
  -8  -5   1        0.79        0.00      5.04 o
  -7  -5   1        6.43        5.72      2.38 o
  -6  -5   1      398.72      429.96      7.83 o
  -5  -5   1      116.57      120.67      3.82 o
  -4  -5   1       45.05       47.76      2.32 o
  -3  -5   1      255.64      285.18      6.01 o
  -2  -5   1      146.95      135.46      3.50 o
  -1  -5   1      683.85      685.81      9.52 o
   0  -5   1        0.70        0.32      2.63 o
   1  -5   1     4333.06     4911.07     35.15 o
   2  -5   1      178.67      179.54      5.08 o
   3  -5   1      790.66      785.94      9.85 o
   4  -5   1       14.70       13.66      2.06 o
   5  -5   1        1.50        0.03      3.18 o
   6  -5   1        0.02        0.00      5.17 o
   7  -5   1        2.47        0.00      4.68 o
   8  -5   1       11.79       16.35      5.58 o
  -8  -4   1        0.66        1.86      4.22 o
  -7  -4   1        5.30        5.30      2.28 o
  -6  -4   1      172.16      176.44      5.69 o
  -5  -4   1        9.25        9.90      1.84 o
  -4  -4   1        0.41        0.13      1.24 o
  -3  -4   1        5.40        8.88      0.97 o
  -2  -4   1      273.39      252.88      3.75 o
  -1  -4   1      279.79      262.98      4.17 o
   0  -4   1        4.04        2.63      1.11 o
   1  -4   1     3091.94     3265.73     15.00 o
   2  -4   1        0.01        1.70      1.30 o
   3  -4   1       22.53       20.18      1.60 o
   4  -4   1      105.40      103.90      3.08 o
   5  -4   1      185.11      162.67      5.31 o
   6  -4   1       41.08       43.10      5.03 o
   7  -4   1       30.84       25.53      4.86 o
   8  -4   1        1.01        2.20      5.32 o
  -9  -3   1        7.85        7.42      6.04 o
  -8  -3   1        5.70        8.67      4.28 o
  -7  -3   1       37.71       42.72      3.28 o
  -6  -3   1        0.65        2.01      1.63 o
  -5  -3   1        5.43        5.41      1.53 o
  -4  -3   1      503.30      499.79      6.19 o
  -3  -3   1      479.67      470.08      4.62 o
  -2  -3   1      354.71      377.63      3.48 o
  -1  -3   1       95.71      107.31      2.18 o
   0  -3   1     1268.11     1250.01     10.40 o
   1  -3   1     2820.79     2836.79     13.30 o
   2  -3   1     1114.58     1253.44      8.43 o
   3  -3   1       11.28       15.70      1.34 o
   4  -3   1       10.15        7.54      1.02 o
   5  -3   1      148.71      154.14      3.83 o
   6  -3   1        9.09        9.58      3.67 o
   7  -3   1        8.34        9.39      4.05 o
   8  -3   1       23.41       32.29      6.60 o
  -9  -2   1        6.08        1.72      7.17 o
  -8  -2   1       10.01        8.78      3.91 o
  -7  -2   1        2.68        0.00      2.09 o
  -6  -2   1       18.18       17.50      1.54 o
  -5  -2   1       94.71       88.83      2.68 o
  -4  -2   1     2476.14     2574.51     13.45 o
  -3  -2   1      312.23      314.84      3.64 o
  -2  -2   1     9520.89     9302.33     35.05 o
  -1  -2   1      932.79      954.67      6.39 o
   0  -2   1      734.01      702.71      5.10 o
   1  -2   1      492.62      483.08      4.32 o
   2  -2   1      405.91      381.63      3.76 o
   3  -2   1      780.50      734.14      8.81 o
   4  -2   1       62.95       72.85      2.86 o
   5  -2   1       22.52       23.40      1.83 o
   6  -2   1        7.95        6.44      2.46 o
   7  -2   1       42.29       43.95      5.25 o
   8  -2   1        9.29       11.96      5.49 o
   9  -2   1       11.79        7.13      6.29 o
  -9  -1   1        8.67        2.95      5.51 o
  -8  -1   1        0.01        0.00      4.20 o
  -7  -1   1       74.73       72.48      3.75 o
  -6  -1   1       91.07      104.06      3.65 o
  -5  -1   1       13.20       10.67      1.16 o
  -4  -1   1       54.44       61.49      1.86 o
  -3  -1   1      227.33      211.44      2.92 o
  -2  -1   1    52140.04    48874.43    207.89 o
  -1  -1   1     5619.88     5509.33     11.16 o
   1  -1   1     6697.38     6387.45     25.52 o
   2  -1   1      983.22      987.11      8.61 o
   3  -1   1     1021.04      975.73      9.88 o
   4  -1   1      200.75      212.00      4.26 o
   5  -1   1       83.72       80.30      3.01 o
   6  -1   1       61.55       60.37      3.43 o
   7  -1   1       35.15       38.45      3.72 o
   8  -1   1       21.02       27.15      8.68 o
   9  -1   1        4.39        3.01      6.36 o
  -9   0   1        5.07        3.33      5.72 o
  -8   0   1       35.34       41.43      4.48 o
  -7   0   1        2.63        2.50      3.00 o
  -6   0   1       54.46       53.99      2.57 o
  -5   0   1        0.36        1.58      1.23 o
  -4   0   1      251.79      241.93      3.87 o
  -3   0   1      322.71      330.10      3.38 o
  -2   0   1    17869.37    17595.48     69.75 o
  -1   0   1       18.35       11.93      0.75 o
   2   0   1     1338.76     1293.81      6.35 o
   3   0   1        5.69        3.63      0.75 o
   4   0   1        9.51        8.54      0.97 o
   5   0   1      370.49      362.42      5.95 o
   6   0   1      106.70      110.45      4.37 o
   7   0   1        7.42        5.71      2.70 o
   8   0   1       48.54       40.54      6.30 o
   9   0   1        0.37        5.04      6.17 o
  -9   1   1        0.18        4.42      5.84 o
  -8   1   1        1.46        0.00      3.70 o
  -7   1   1        1.16        0.00      3.20 o
  -6   1   1        8.71        7.83      1.81 o
  -5   1   1       15.45       14.12      1.09 o
  -4   1   1      150.28      140.07      2.69 o
  -3   1   1      814.25      834.64      5.61 o
  -2   1   1      577.97      609.91      4.28 o
  -1   1   1     5101.86     5028.13     10.88 o
   2   1   1       37.84       40.63      1.10 o
   3   1   1     1696.32     1709.75      7.12 o
   4   1   1       58.14       58.86      1.84 o
   5   1   1      257.34      258.19      4.97 o
   6   1   1        0.56        0.11      1.51 o
   7   1   1       42.20       41.87      3.58 o
   8   1   1       69.52       72.15     12.69 o
   9   1   1       41.46       29.15      6.60 o
  -9   2   1       25.01       28.88      6.44 o
  -8   2   1        2.60        2.04      4.03 o
  -7   2   1       28.87       18.53      3.72 o
  -6   2   1       18.93       20.64      1.93 o
  -5   2   1       56.32       60.77      2.26 o
  -4   2   1      113.19      111.92      2.34 o
  -3   2   1      254.97      244.72      3.07 o
  -2   2   1     1719.93     1693.71      6.09 o
  -1   2   1     1898.30     1920.48      9.92 o
   0   2   1     3968.30     3709.17     18.66 o
   1   2   1        2.06        3.54      0.61 o
   2   2   1     1530.43     1563.97      8.18 o
   3   2   1       81.63       66.70      1.45 o
   4   2   1       48.34       44.88      1.43 o
   5   2   1      132.23      134.10      2.79 o
   6   2   1      108.47      104.80      3.55 o
   7   2   1      120.99      121.76      5.52 o
   8   2   1        1.19        0.00      4.83 o
   9   2   1      108.63       90.23     13.29 o
  -8   3   1        1.49        0.00      4.24 o
  -7   3   1       12.88        9.15      3.53 o
  -6   3   1       33.22       30.60      2.83 o
  -5   3   1      323.37      314.72      4.97 o
  -4   3   1      539.56      556.31      7.57 o
  -3   3   1       54.34       51.24      1.58 o
  -2   3   1      823.01      829.44      5.89 o
  -1   3   1      205.16      214.45      3.10 o
   0   3   1     2679.49     2556.37     19.82 o
   1   3   1     1850.09     1824.49     15.58 o
   2   3   1      410.07      403.90      4.94 o
   3   3   1      866.34      850.48      6.50 o
   4   3   1      541.11      559.53      5.04 o
   5   3   1        7.72        6.40      1.12 o
   6   3   1       21.18       20.02      1.66 o
   7   3   1        0.03        0.00      2.48 o
   8   3   1        2.77        2.19      3.79 o
   9   3   1       77.35       65.97     13.52 o
  -8   4   1        1.98        2.58      4.17 o
  -7   4   1        6.37        1.98      3.79 o
  -6   4   1        4.64        3.61      3.69 o
  -5   4   1      347.71      353.67      5.60 o
  -4   4   1     1312.12     1373.58      9.60 o
  -3   4   1        4.34        5.46      1.02 o
  -2   4   1       53.11       66.54      2.36 o
  -1   4   1      478.53      468.28      4.95 o
   0   4   1       18.68       14.26      1.23 o
   1   4   1     2282.76     2282.98     13.46 o
   2   4   1       85.29       85.22      2.58 o
   3   4   1        2.85        4.00      0.80 o
   4   4   1        9.76        9.03      1.25 o
   5   4   1       63.41       64.69      2.61 o
   6   4   1        0.53        0.10      1.45 o
   7   4   1        6.92        5.40      2.02 o
   8   4   1        8.91       11.11      3.49 o
   9   4   1        1.24        7.55      7.57 o
  -8   5   1        2.16        0.00      4.71 o
  -7   5   1        0.02        0.00      3.89 o
  -6   5   1        6.75        6.49      3.44 o
  -5   5   1        0.56        0.96      1.92 o
  -4   5   1        7.78        6.29      1.12 o
  -3   5   1      274.21      284.50      4.83 o
  -2   5   1     1119.69     1149.18     12.62 o
  -1   5   1      207.35      182.37      4.36 o
   0   5   1      161.66      175.64      4.01 o
   1   5   1      120.55      131.37      3.03 o
   2   5   1        7.79        6.05      0.71 o
   3   5   1      141.61      126.32      3.49 o
   4   5   1      877.86      880.96      7.52 o
   5   5   1       28.33       29.73      2.21 o
   6   5   1        3.14        6.54      2.59 o
   7   5   1       41.39       45.35      3.73 o
   8   5   1        2.94        3.26      5.02 o
   9   5   1        2.15        2.23     12.35 o
  -7   6   1       16.54       19.13      4.35 o
  -6   6   1       61.58       69.22      5.54 o
  -5   6   1       27.41       26.69      3.04 o
  -4   6   1        0.04        0.00      1.59 o
  -3   6   1       40.61       54.51      2.97 o
  -2   6   1      577.53      571.11      9.81 o
  -1   6   1      396.12      427.41     11.38 o
   0   6   1      624.91      666.30     15.83 o
   1   6   1      449.56      443.56      6.14 o
   2   6   1       83.31       87.97      3.62 o
   3   6   1       51.03       46.05      4.53 o
   4   6   1      121.71      133.21      7.99 o
   5   6   1      126.14      122.44      3.94 o
   6   6   1      725.08      758.59     10.64 o
   7   6   1      122.95      127.54      6.27 o
   8   6   1       20.89       20.00      6.29 o
   9   6   1        0.66        0.00     11.63 o
  -7   7   1        6.91        7.45      4.52 o
  -6   7   1       37.17       33.02      4.77 o
  -5   7   1        3.56        1.45      3.05 o
  -4   7   1       36.64       39.96      3.15 o
  -3   7   1       16.23       15.39      2.58 o
  -2   7   1      511.67      509.92      9.96 o
  -1   7   1       18.68       20.65      2.99 o
   0   7   1        0.03        0.10      1.95 o
   1   7   1      660.14      638.99      9.50 o
   2   7   1       44.83       39.22      3.15 o
   3   7   1       95.04       84.21      3.48 o
   4   7   1       24.17       26.74      1.25 o
   5   7   1      111.81      111.43      5.09 o
   6   7   1      458.00      421.74     12.72 o
   7   7   1        4.74        6.21      3.05 o
   8   7   1        7.10        7.70      4.48 o
   9   7   1        2.77        0.00      6.76 o
  -6   8   1        6.38        3.61      4.57 o
  -5   8   1       14.40        7.36      3.43 o
  -4   8   1       94.76       96.73      4.86 o
  -3   8   1        1.12        0.24      2.65 o
  -2   8   1       69.42       65.84      5.13 o
  -1   8   1      144.57      121.49      6.28 o
   0   8   1      207.77      211.34     10.49 o
   1   8   1      353.66      386.15      6.93 o
   2   8   1       42.80       39.15      2.16 o
   3   8   1      302.03      303.86      7.28 o
   4   8   1       34.15       36.74      4.35 o
   5   8   1        9.48       11.25      3.64 o
   6   8   1        0.00        0.49      3.26 o
   7   8   1        0.76        0.00      3.15 o
   8   8   1        8.15        6.13      4.71 o
  -6   9   1       38.39       42.24      5.31 o
  -5   9   1        2.16        1.41      3.79 o
  -4   9   1       18.01       15.10      3.14 o
  -3   9   1       15.06       14.48      3.49 o
  -2   9   1       21.21       33.37      4.33 o
  -1   9   1      160.26      153.32      7.17 o
   0   9   1       47.63       48.67      3.78 o
   1   9   1      178.12      183.45      4.75 o
   2   9   1      165.67      150.31      5.96 o
   3   9   1       17.14       21.28      2.95 o
   4   9   1       10.75        5.67      4.13 o
   5   9   1       53.91       50.16      5.37 o
   6   9   1        0.21        0.22      3.94 o
   7   9   1       11.25       10.87      4.67 o
   8   9   1        9.64        5.10      4.69 o
  -5  10   1        3.76        2.31      4.28 o
  -4  10   1       59.75       59.02      5.12 o
  -3  10   1       11.71       10.92      4.03 o
  -2  10   1       38.93       48.84      4.92 o
  -1  10   1        0.70        0.00      3.01 o
   0  10   1        4.86        1.82      2.99 o
   1  10   1       55.68       54.51      3.47 o
   2  10   1      413.12      417.85     11.06 o
   3  10   1      510.17      509.25     21.12 o
   4  10   1      362.51      336.63     12.46 o
   5  10   1       50.70       51.73      6.14 o
   6  10   1       10.59       10.83      4.56 o
   7  10   1       29.03       21.71      5.12 o
   8  10   1        2.72        5.02      5.40 o
  -4  11   1       34.34       37.29      5.17 o
  -3  11   1       10.14        6.21      4.19 o
  -2  11   1       34.63       35.09      4.31 o
  -1  11   1       81.66       89.09      5.69 o
   0  11   1       65.53       69.03      4.80 o
   1  11   1      210.58      215.92      9.81 o
   2  11   1       61.02       64.10      7.79 o
   3  11   1      748.40      734.02     18.71 o
   4  11   1      401.86      416.35     14.61 o
   5  11   1       30.43       30.98      6.25 o
   6  11   1        0.43        0.00      5.33 o
   7  11   1        0.21        5.33      5.78 o
  -3  12   1        9.80       11.55      4.50 o
  -2  12   1        1.02        3.84      4.13 o
  -1  12   1       53.35       34.40      6.10 o
   0  12   1       10.62       10.38      4.92 o
   1  12   1        1.53        2.97      4.63 o
   2  12   1        5.33        1.79      6.05 o
   3  12   1       26.82       36.31      5.98 o
   4  12   1       42.56       49.00      6.56 o
   5  12   1        0.27        0.96      5.58 o
   6  12   1      120.19      128.49      9.88 o
  -2  13   1        3.06        2.73      5.70 o
  -1  13   1        0.10        4.08      6.03 o
   0  13   1       16.07       12.65      6.06 o
   1  13   1       43.38       35.47      6.67 o
   2  13   1        2.22        5.86      6.16 o
   3  13   1       10.44       12.15      7.02 o
   4  13   1        0.08        0.00      6.42 o
   5  13   1       13.64       10.89      6.31 o
   0  14   1        3.89        0.00      7.32 o
   1  14   1       21.76       31.00      8.09 o
   2  14   1       17.45       15.07      6.94 o
   3  14   1        3.11        3.97      7.39 o
  -2 -13   2       25.17       24.37      6.58 o
  -1 -13   2        6.64        7.87      6.77 o
  -4 -12   2        2.85        0.00      6.26 o
  -3 -12   2        5.43        5.27      5.71 o
  -2 -12   2        0.11        0.00      5.28 o
  -1 -12   2       61.89       70.50      7.44 o
   0 -12   2        0.17        0.00      4.69 o
   1 -12   2       86.20      106.94      8.75 o
   2 -12   2       17.76        9.42      6.21 o
  -6 -11   2        1.57        6.93      6.19 o
  -5 -11   2        0.06        2.04      5.67 o
  -4 -11   2        3.20        0.77      5.05 o
  -3 -11   2        0.58        0.00      4.81 o
  -2 -11   2       18.21       17.63      5.45 o
  -1 -11   2      116.72      127.15     10.11 o
   0 -11   2       40.90       40.75      5.38 o
   1 -11   2        0.03        0.00      4.87 o
   2 -11   2       74.15       74.07      7.44 o
   3 -11   2        0.32        0.60      5.45 o
  -7 -10   2        2.73        4.78      6.68 o
  -6 -10   2       11.69        7.57      5.54 o
  -5 -10   2      104.93      101.80      8.72 o
  -4 -10   2       76.32       63.74      7.20 o
  -3 -10   2       56.59       60.90      8.60 o
  -2 -10   2       12.85       19.55      5.12 o
  -1 -10   2        0.81        0.00      4.82 o
   0 -10   2        7.49        8.59      4.13 o
   1 -10   2       41.99       37.94      4.06 o
   2 -10   2      121.26      118.68      8.56 o
   3 -10   2        0.03        3.49      6.09 o
   4 -10   2       11.77        4.51      4.51 o
  -7  -9   2        7.32        5.57      6.10 o
  -6  -9   2       11.89        7.16      5.16 o
  -5  -9   2      212.61      240.03     11.27 o
  -4  -9   2        7.99        7.32      4.67 o
  -3  -9   2       52.45       63.25      6.47 o
  -2  -9   2       11.62        8.96      4.95 o
  -1  -9   2       24.27       21.43      4.18 o
   0  -9   2       14.33       17.03      4.35 o
   1  -9   2      213.69      182.52      8.36 o
   2  -9   2       17.06       13.93      4.56 o
   3  -9   2       53.13       44.43      4.69 o
   4  -9   2       48.59       53.81      5.15 o
   5  -9   2       29.03       20.84      4.23 o
  -8  -8   2        7.86        3.86      7.24 o
  -7  -8   2        0.57        4.18      5.10 o
  -6  -8   2        2.92        0.00      4.28 o
  -5  -8   2       17.79       25.03      4.91 o
  -4  -8   2       27.66       30.69      4.79 o
  -3  -8   2       39.32       34.21      4.03 o
  -2  -8   2       17.51       20.65      2.79 o
  -1  -8   2      153.58      150.34      4.31 o
   0  -8   2        2.77        3.58      3.73 o
   1  -8   2       24.91       21.80      3.63 o
   2  -8   2      226.99      226.34      7.49 o
   3  -8   2      702.79      645.71     16.97 o
   4  -8   2       12.82       14.96      4.28 o
   5  -8   2       15.12        9.27      3.73 o
   6  -8   2        0.01        0.00      4.17 o
  -8  -7   2        7.22       15.99      7.25 o
  -7  -7   2        0.50        2.10      4.63 o
  -6  -7   2       75.29       86.58      8.37 o
  -5  -7   2       10.56        9.34      3.89 o
  -4  -7   2      174.34      161.78      6.04 o
  -3  -7   2      343.97      345.56      8.26 o
  -2  -7   2        4.79        0.74      2.12 o
  -1  -7   2        6.87        4.94      1.54 o
   0  -7   2       18.18       22.44      3.56 o
   1  -7   2       83.99       85.89      5.83 o
   2  -7   2      240.07      215.28      6.85 o
   3  -7   2       75.98       67.85      4.71 o
   4  -7   2        0.93        3.83      3.28 o
   5  -7   2        1.08        1.82      3.37 o
   6  -7   2       11.59       22.31      3.93 o
   7  -7   2        4.79        5.96      5.04 o
  -8  -6   2       79.42       75.17     11.84 o
  -7  -6   2        0.01        2.23      3.63 o
  -6  -6   2        1.64        1.56      2.45 o
  -5  -6   2        4.11        3.90      1.42 o
  -4  -6   2       62.15       58.53      3.51 o
  -3  -6   2      373.90      386.31      8.50 o
  -2  -6   2       89.68       84.44      4.05 o
  -1  -6   2     1175.82     1260.98     15.93 o
   0  -6   2        0.94        3.17      2.88 o
   1  -6   2      183.50      172.15      6.77 o
   2  -6   2       57.19       65.08      3.75 o
   3  -6   2       15.52        8.63      2.79 o
   4  -6   2       28.68       36.30      4.55 o
   5  -6   2       12.41        8.18      3.71 o
   6  -6   2        0.86        1.18      4.86 o
   7  -6   2        3.03        0.00      5.27 o
  -8  -5   2       35.97       30.87     10.03 o
  -7  -5   2        4.44        2.75      3.25 o
  -6  -5   2        8.39        6.33      2.22 o
  -5  -5   2      122.05      118.66      4.13 o
  -4  -5   2       36.01       34.04      2.02 o
  -3  -5   2      639.87      662.40      9.53 o
  -2  -5   2      476.81      507.55      7.46 o
  -1  -5   2     2121.00     2300.83     28.16 o
   0  -5   2        1.11        0.98      2.27 o
   1  -5   2       89.71       98.47      4.24 o
   2  -5   2       39.60       39.89      3.08 o
   3  -5   2      103.98       96.14      4.71 o
   4  -5   2      402.27      393.34      9.91 o
   5  -5   2       15.48       16.39      3.40 o
   6  -5   2       13.63       10.17      4.68 o
   7  -5   2        1.89        1.13      4.69 o
   8  -5   2        4.70        6.22      6.43 o
  -8  -4   2        8.45        9.47      4.64 o
  -7  -4   2        0.01        1.80      2.48 o
  -6  -4   2       22.57       22.86      2.66 o
  -5  -4   2      102.09      108.01      4.48 o
  -4  -4   2       26.41       25.75      1.90 o
  -3  -4   2      291.28      314.70      5.53 o
  -2  -4   2       17.33       19.26      1.44 o
  -1  -4   2     2364.22     2449.61     26.38 o
   0  -4   2     2513.66     2755.20     16.14 o
   1  -4   2     1551.11     1774.62     21.70 o
   2  -4   2      165.18      128.96      3.87 o
   3  -4   2        1.06        0.09      1.80 o
   4  -4   2        0.02        0.00      1.86 o
   5  -4   2       30.11       26.73      2.00 o
   6  -4   2       93.57       89.63      6.95 o
   7  -4   2       19.10       17.64      4.95 o
   8  -4   2       20.57       15.10      6.89 o
  -9  -3   2        0.01        0.39      5.79 o
  -8  -3   2        7.53       10.37      4.14 o
  -7  -3   2       32.50       33.43      3.23 o
  -6  -3   2      392.06      382.51      7.37 o
  -5  -3   2        2.01        3.64      2.08 o
  -4  -3   2      375.34      365.17      5.71 o
  -3  -3   2       11.86       10.15      1.01 o
  -2  -3   2      629.44      649.21      4.70 o
  -1  -3   2      112.64      122.76      2.28 o
   0  -3   2       15.09       14.85      1.08 o
   1  -3   2      566.78      525.14      6.20 o
   2  -3   2       38.05       34.03      1.75 o
   3  -3   2      809.56      879.22      9.26 o
   4  -3   2       35.34       34.82      1.74 o
   5  -3   2        0.49        2.45      2.19 o
   6  -3   2      116.94      127.07      7.64 o
   7  -3   2        0.01        0.00      4.56 o
   8  -3   2      102.14       72.85      8.48 o
  -9  -2   2        0.21        0.00      8.81 o
  -8  -2   2        2.45        5.15      4.40 o
  -7  -2   2        0.09        0.00      2.17 o
  -6  -2   2       57.53       52.27      2.70 o
  -5  -2   2        1.53        1.36      1.50 o
  -4  -2   2     6041.04     6094.10     28.88 o
  -3  -2   2      422.03      476.03      5.05 o
  -2  -2   2      204.74      196.27      2.67 o
  -1  -2   2     1928.45     1836.29      7.84 o
   0  -2   2      264.40      249.09      3.03 o
   1  -2   2     4204.84     4096.53     13.93 o
   2  -2   2      592.71      607.85      5.73 o
   3  -2   2      157.45      149.73      3.26 o
   4  -2   2      213.70      196.45      6.67 o
   5  -2   2        7.58        4.80      1.46 o
   6  -2   2       40.91       47.20      4.05 o
   7  -2   2        0.02        0.00      2.79 o
   8  -2   2       18.06       28.13      5.99 o
   9  -2   2       37.58       49.43      9.16 o
  -9  -1   2        0.04        1.50      5.78 o
  -8  -1   2       24.43       24.99      3.46 o
  -7  -1   2        0.12        0.24      2.84 o
  -6  -1   2        0.02        0.00      1.30 o
  -5  -1   2       59.83       53.03      2.02 o
  -4  -1   2     2359.43     2386.01     11.48 o
  -3  -1   2      191.65      195.92      2.91 o
  -2  -1   2       76.60       66.96      1.55 o
  -1  -1   2     2256.50     2151.55     10.34 o
   0  -1   2       82.62       90.91      1.57 o
   1  -1   2     1925.11     1921.41      7.84 o
   2  -1   2      460.59      467.48      3.90 o
   3  -1   2      970.38      972.32      7.45 o
   4  -1   2     1262.40     1290.18     11.11 o
   5  -1   2       54.68       56.53      3.74 o
   6  -1   2      150.59      152.86      6.14 o
   7  -1   2       27.06       25.98      3.34 o
   8  -1   2       42.45       39.55      6.87 o
   9  -1   2        6.39       10.32      6.98 o
  -9   0   2        1.64        0.70      7.59 o
  -8   0   2        0.03        1.29      3.53 o
  -7   0   2       13.04        9.51      2.59 o
  -6   0   2       94.61      102.49      4.10 o
  -5   0   2      133.03      133.30      2.18 o
  -4   0   2      201.81      217.14      3.47 o
  -3   0   2       18.89       24.60      1.10 o
  -2   0   2    10629.99    10788.26     46.93 o
  -1   0   2      824.84      803.53      5.60 o
   0   0   2       65.59       56.09      0.93 o
   1   0   2       19.79       16.66      0.80 o
   2   0   2     2468.98     2446.74     12.75 o
   3   0   2        4.57        4.31      0.93 o
   4   0   2        1.59        1.55      0.91 o
   5   0   2        4.33        6.32      1.81 o
   6   0   2      176.31      185.14      6.95 o
   7   0   2      104.40      100.09      5.49 o
   8   0   2       22.59       24.63      5.68 o
   9   0   2        0.84        1.48      6.24 o
  -9   1   2        4.05        3.27      7.55 o
  -8   1   2       39.32       41.00      4.39 o
  -7   1   2       26.95       31.20      3.80 o
  -6   1   2       32.67       24.95      1.78 o
  -5   1   2       53.45       49.06      2.18 o
  -4   1   2       17.87       17.46      1.17 o
  -3   1   2        6.65       11.23      0.84 o
  -2   1   2    11074.21    10947.67     67.23 o
  -1   1   2       10.77        9.20      0.61 o
   0   1   2     5880.97     5575.74     20.46 o
   1   1   2      303.56      322.66      3.60 o
   2   1   2      165.17      170.63      3.79 o
   3   1   2        1.28        1.30      0.77 o
   4   1   2       67.95       74.61      2.09 o
   5   1   2      311.45      317.93      6.48 o
   6   1   2       69.78       73.36      3.38 o
   7   1   2      215.22      219.91      7.27 o
   8   1   2        5.39        9.46      5.51 o
   9   1   2        0.63        0.00      5.78 o
  -9   2   2        9.56        2.60      8.93 o
  -8   2   2        0.74        0.99      4.49 o
  -7   2   2       25.42       25.50      3.70 o
  -6   2   2      158.38      152.23      6.74 o
  -5   2   2        9.57        7.00      2.01 o
  -4   2   2      448.14      463.28      6.05 o
  -3   2   2       22.87       24.96      1.44 o
  -2   2   2       72.70       67.64      1.73 o
  -1   2   2     3674.31     3580.65     15.64 o
   0   2   2     3684.67     3609.02     20.07 o
   1   2   2     6311.83     5985.28     21.40 o
   2   2   2        4.22        3.98      0.96 o
   3   2   2      339.89      328.38      4.76 o
   4   2   2      559.02      548.43      5.91 o
   5   2   2       25.69       28.74      1.59 o
   6   2   2       25.38       21.66      1.52 o
   7   2   2      151.05      141.26      5.68 o
   8   2   2       20.33       30.63      4.58 o
   9   2   2        0.03        0.00      5.73 o
  -8   3   2        3.90        4.26      4.68 o
  -7   3   2       63.09       58.33      5.07 o
  -6   3   2      385.12      384.03      8.53 o
  -5   3   2       87.46       92.97      4.30 o
  -4   3   2        2.44        1.14      0.98 o
  -3   3   2        2.37        1.35      0.82 o
  -2   3   2       49.62       52.57      1.72 o
  -1   3   2     1333.37     1327.93      8.62 o
   0   3   2      197.54      203.60      3.37 o
   1   3   2     1435.31     1411.73      8.16 o
   2   3   2     1716.23     1760.57     14.35 o
   3   3   2       19.03       16.87      0.97 o
   4   3   2      237.53      219.58      3.89 o
   5   3   2        0.92        1.85      1.19 o
   6   3   2      148.79      153.14      3.78 o
   7   3   2        5.62        4.77      2.39 o
   8   3   2       54.54       51.43      5.72 o
   9   3   2       19.96       10.42      5.66 o
  -8   4   2        4.31        8.09      4.58 o
  -7   4   2       11.48        6.61      3.54 o
  -6   4   2       11.65       12.59      2.58 o
  -5   4   2      380.95      383.68      7.12 o
  -4   4   2      385.13      372.82      7.47 o
  -3   4   2     1111.08     1125.24      8.23 o
  -2   4   2      128.61      142.01      3.10 o
  -1   4   2      310.01      309.17      4.64 o
   0   4   2        3.99        4.03      0.92 o
   1   4   2      329.55      340.30      3.84 o
   2   4   2     3623.57     3634.85     21.14 o
   3   4   2       13.75       21.63      1.71 o
   4   4   2      301.63      329.53      3.94 o
   5   4   2        3.24        4.99      1.02 o
   6   4   2      116.38      121.26      3.18 o
   7   4   2       22.79       20.01      2.45 o
   8   4   2       22.12       19.17      3.74 o
   9   4   2       87.05       95.75     10.98 o
  -8   5   2        8.65        5.49      5.08 o
  -7   5   2        2.06        0.27      3.85 o
  -6   5   2        0.02        0.00      3.21 o
  -5   5   2       35.25       38.05      3.04 o
  -4   5   2       29.10       30.67      1.69 o
  -3   5   2      641.28      661.78      6.47 o
  -2   5   2        1.94        0.48      1.31 o
  -1   5   2     1142.70     1123.96     10.60 o
   0   5   2       35.98       38.69      1.86 o
   1   5   2     1624.89     1663.50      8.64 o
   2   5   2     1324.94     1454.56     11.99 o
   3   5   2        6.71        5.82      0.96 o
   4   5   2     1616.68     1600.13     12.68 o
   5   5   2      128.07      128.56      3.51 o
   6   5   2        0.01        0.00      2.13 o
   7   5   2        1.60        0.00      2.32 o
   8   5   2        5.38        5.77      3.62 o
   9   5   2       18.81       19.28      7.38 o
  -7   6   2        0.39        1.31      3.96 o
  -6   6   2        3.97        1.82      3.54 o
  -5   6   2        9.91        8.77      2.58 o
  -4   6   2      128.23      126.01      3.33 o
  -3   6   2       47.90       50.92      2.93 o
  -2   6   2      710.97      740.96     10.28 o
  -1   6   2     1162.34     1161.73     15.05 o
   0   6   2      591.85      616.60     12.87 o
   1   6   2        2.05        2.19      1.00 o
   2   6   2       91.32       98.80      2.46 o
   3   6   2      719.76      759.89      8.83 o
   4   6   2     1313.79     1333.25     17.63 o
   5   6   2      549.35      560.65      7.77 o
   6   6   2        9.03       10.52      2.53 o
   7   6   2       21.86       21.80      3.50 o
   8   6   2       15.28       17.44      4.32 o
   9   6   2        0.45        0.00      6.24 o
  -7   7   2       13.16       15.63      4.36 o
  -6   7   2       20.02       25.19      4.33 o
  -5   7   2        7.51        5.92      2.77 o
  -4   7   2        5.21        3.43      2.15 o
  -3   7   2        9.37        9.12      2.38 o
  -2   7   2        0.01        1.45      2.45 o
  -1   7   2      182.64      172.59      7.24 o
   0   7   2      334.29      357.50      8.26 o
   1   7   2      215.73      203.54      5.38 o
   2   7   2      422.56      430.18      5.84 o
   3   7   2       98.00       87.59      3.11 o
   4   7   2      185.76      175.68      7.31 o
   5   7   2       21.36       17.83      1.49 o
   6   7   2        0.45        0.00      2.69 o
   7   7   2       15.19        9.47      3.45 o
   8   7   2        8.56        5.80      4.64 o
   9   7   2        0.30        1.55      6.98 o
  -6   8   2        8.33        4.29      4.27 o
  -5   8   2        4.52        0.54      3.28 o
  -4   8   2        0.06        0.00      2.54 o
  -3   8   2      187.97      192.06      7.57 o
  -2   8   2        0.24        0.00      3.22 o
  -1   8   2      645.49      660.50     13.11 o
   0   8   2       95.67       87.92      4.72 o
   1   8   2       53.76       46.39      2.87 o
   2   8   2       76.44       78.18      3.30 o
   3   8   2       94.55       91.16      6.02 o
   4   8   2       24.45       33.91      2.99 o
   5   8   2       84.22       64.63      4.90 o
   6   8   2        0.31        0.00      3.30 o
   7   8   2        1.95        1.79      3.68 o
   8   8   2        0.82        3.62      4.82 o
   9   8   2        4.03        3.91      6.91 o
  -6   9   2       11.25       12.03      4.57 o
  -5   9   2        7.67        7.59      3.78 o
  -4   9   2       26.71       19.34      4.11 o
  -3   9   2       15.38       10.84      3.55 o
  -2   9   2       10.89       11.20      3.26 o
  -1   9   2       55.96       51.78      4.88 o
   0   9   2        7.78        6.94      3.29 o
   1   9   2      473.16      465.45      8.67 o
   2   9   2      385.17      383.76      5.07 o
   3   9   2      251.93      239.75      7.21 o
   4   9   2      311.64      332.20     11.22 o
   5   9   2        0.00        3.03      3.88 o
   6   9   2       47.48       58.61      5.14 o
   7   9   2        0.15        1.91      4.10 o
   8   9   2        1.25        4.53      4.56 o
  -5  10   2       19.58        8.79      5.57 o
  -4  10   2       25.57       29.53      4.30 o
  -3  10   2       39.17       45.73      4.63 o
  -2  10   2        6.22        1.76      4.02 o
  -1  10   2      107.89      118.85      6.78 o
   0  10   2      102.98       97.11      5.36 o
   1  10   2      546.59      532.22      9.80 o
   2  10   2     2542.37     2484.52     25.51 o
   3  10   2        6.31        6.00      5.50 o
   4  10   2        2.25        0.00      4.49 o
   5  10   2       50.83       60.92      5.92 o
   6  10   2       32.17       33.81      6.24 o
   7  10   2        4.89        2.16      4.75 o
   8  10   2        4.27        7.73      5.83 o
  -4  11   2        1.92        1.53      4.93 o
  -3  11   2       50.58       45.78      4.96 o
  -2  11   2        6.76        9.20      3.62 o
  -1  11   2       32.56       36.95      5.80 o
   0  11   2       91.18       83.14      5.00 o
   1  11   2        0.85        2.24      2.24 o
   2  11   2      191.71      196.29      8.84 o
   3  11   2        1.17        1.36      5.94 o
   4  11   2      129.12      138.94      9.94 o
   5  11   2       18.28        9.74      4.85 o
   6  11   2       22.47       28.68      4.86 o
   7  11   2        3.29        0.84      6.36 o
  -3  12   2       19.92       11.35      4.39 o
  -2  12   2       22.84       22.64      3.92 o
  -1  12   2        5.29        4.56      3.63 o
   0  12   2        0.49        1.83      4.45 o
   1  12   2       63.95       72.90      6.58 o
   2  12   2        7.74        5.20      5.56 o
   3  12   2      144.16      155.97     11.45 o
   4  12   2       25.15       36.14      7.33 o
   5  12   2        0.51        0.16      5.98 o
   6  12   2       22.62       11.44      6.87 o
  -2  13   2        1.30        1.16      5.12 o
  -1  13   2       43.26       41.45      5.52 o
   0  13   2        2.17        2.36      5.07 o
   1  13   2        1.98        5.70      6.23 o
   2  13   2        3.49        3.76      5.84 o
   3  13   2       76.12       84.59     14.10 o
   4  13   2        0.86        4.57      6.67 o
   5  13   2       19.61       24.37      6.76 o
   0  14   2        1.98        0.00      6.97 o
   1  14   2        9.32        9.85      6.47 o
   2  14   2       31.60       40.62      7.58 o
   3  14   2       34.80       42.59      7.52 o
   4  14   2       12.75       16.55      7.69 o
  -4 -12   3        5.53        4.24      6.84 o
  -3 -12   3       22.24       20.47      6.15 o
  -2 -12   3        0.09        0.00      5.75 o
  -1 -12   3       40.04       41.27      6.58 o
   0 -12   3       58.38       62.32      6.38 o
   1 -12   3        5.57        0.00      7.50 o
  -5 -11   3        3.44       10.85      6.83 o
  -4 -11   3        0.18        4.26      5.56 o
  -3 -11   3       17.20       30.03      5.96 o
  -2 -11   3       14.08        7.80      5.68 o
  -1 -11   3        1.71        3.98      5.56 o
   0 -11   3       68.99       74.31      6.48 o
   1 -11   3        3.41        7.75      4.97 o
   2 -11   3        5.34        2.42      6.88 o
   3 -11   3       18.45       17.44      6.01 o
  -6 -10   3       12.22        5.64      6.44 o
  -5 -10   3       15.39       11.28      6.02 o
  -4 -10   3        2.07        0.00      5.13 o
  -3 -10   3       15.74       15.29      5.01 o
  -2 -10   3       45.56       45.70      6.18 o
  -1 -10   3      161.18      168.09      9.87 o
   0 -10   3       25.90       27.45      6.07 o
   1 -10   3       14.81       14.07      4.36 o
   2 -10   3       30.12       36.10      5.57 o
   3 -10   3        0.97        1.90      5.67 o
   4 -10   3        2.53        0.57      4.81 o
  -7  -9   3       42.73       37.97      6.75 o
  -6  -9   3        1.70        2.88      5.94 o
  -5  -9   3       22.95       28.73      5.85 o
  -4  -9   3        0.17        2.21      4.84 o
  -3  -9   3        5.70        0.00      4.68 o
  -2  -9   3       36.08       39.20      5.79 o
  -1  -9   3        0.62        0.00      4.35 o
   0  -9   3      152.68      156.37      9.18 o
   1  -9   3      234.91      198.72     10.21 o
   2  -9   3        0.03        0.92      4.46 o
   3  -9   3       40.62       37.55      4.77 o
   4  -9   3        0.05        3.02      4.52 o
   5  -9   3       53.32       53.06      5.60 o
  -7  -8   3        3.59        7.50      7.04 o
  -6  -8   3        0.32        3.11      5.20 o
  -5  -8   3      128.53      118.54     12.90 o
  -4  -8   3        4.82        3.33      4.40 o
  -3  -8   3       33.76       44.62      5.57 o
  -2  -8   3       29.29       26.93      4.77 o
  -1  -8   3        6.52        5.23      2.13 o
   0  -8   3      254.57      245.24     10.13 o
   1  -8   3       36.71       39.85      4.98 o
   2  -8   3        0.42        3.38      3.31 o
   3  -8   3       79.50       78.43      5.74 o
   4  -8   3        0.76        1.70      3.76 o
   5  -8   3       11.60       13.84      4.25 o
   6  -8   3        1.49        5.88      4.52 o
  -8  -7   3        0.71        1.48      6.18 o
  -7  -7   3        0.91        1.12      6.78 o
  -6  -7   3       25.83       26.64      5.28 o
  -5  -7   3      128.48      135.96      9.17 o
  -4  -7   3       39.65       38.09      3.88 o
  -3  -7   3      163.08      184.34      7.35 o
  -2  -7   3       12.70        8.17      2.50 o
  -1  -7   3        7.21        6.18      1.87 o
   0  -7   3      224.53      215.67      9.02 o
   1  -7   3        1.80        1.73      2.73 o
   2  -7   3       50.28       71.07      7.53 o
   3  -7   3      153.33      132.51      6.01 o
   4  -7   3        1.20        0.00      3.46 o
   5  -7   3       17.70       19.06      4.35 o
   6  -7   3        0.66        4.00      4.26 o
  -8  -6   3        0.13        0.00     10.14 o
  -7  -6   3        1.09        0.64      6.30 o
  -6  -6   3        1.55       10.57      3.19 o
  -5  -6   3       15.45       20.67      3.18 o
  -4  -6   3       28.56       22.89      2.00 o
  -3  -6   3      338.94      342.98      7.41 o
  -2  -6   3      128.92      118.04      3.95 o
  -1  -6   3      103.94      105.05      4.19 o
   0  -6   3       68.58       88.66      5.89 o
   1  -6   3        6.02        6.50      2.35 o
   2  -6   3      297.82      295.22      9.03 o
   3  -6   3       21.74       26.93      3.21 o
   4  -6   3       22.23       14.90      3.65 o
   5  -6   3       31.42       33.52      5.20 o
   6  -6   3       18.22       24.64      4.36 o
   7  -6   3       29.90       37.03      5.12 o
  -8  -5   3        0.12        1.19      9.25 o
  -7  -5   3       38.67       53.48      5.74 o
  -6  -5   3        0.09        0.00      2.02 o
  -5  -5   3       10.00        6.63      1.82 o
  -4  -5   3       17.53       14.58      1.83 o
  -3  -5   3      258.26      252.84      4.84 o
  -2  -5   3      667.45      674.13      7.25 o
  -1  -5   3     1714.28     1992.46     17.72 o
   0  -5   3      245.72      201.48      7.51 o
   1  -5   3        5.70        7.32      2.15 o
   2  -5   3      210.13      231.33      9.63 o
   3  -5   3       21.55       17.60      2.74 o
   4  -5   3      127.14      123.63      5.28 o
   5  -5   3       61.22       58.53      5.27 o
   6  -5   3       18.94       11.97      4.30 o
   7  -5   3        0.19        0.77      4.77 o
  -8  -4   3       13.55       11.36      6.57 o
  -7  -4   3        0.68        3.19      2.66 o
  -6  -4   3      107.24       99.97      6.73 o
  -5  -4   3       22.19       21.45      2.55 o
  -4  -4   3       51.08       55.44      2.99 o
  -3  -4   3      134.81      149.23      3.80 o
  -2  -4   3       23.71       33.25      1.52 o
  -1  -4   3       48.69       78.38      2.67 o
   0  -4   3      593.15      598.67      8.44 o
   1  -4   3        7.45        0.51      2.34 o
   2  -4   3      105.88      106.60      4.76 o
   3  -4   3       29.60       30.13      2.55 o
   4  -4   3      428.95      429.62      8.57 o
   5  -4   3       11.55       13.87      2.27 o
   6  -4   3      234.57      250.05     14.60 o
   7  -4   3       48.14       48.33      5.85 o
   8  -4   3      100.52      115.85     10.35 o
  -9  -3   3        0.00        2.20      8.91 o
  -8  -3   3       21.90       16.56      6.01 o
  -7  -3   3       10.81       12.91      2.69 o
  -6  -3   3      371.82      414.31      8.90 o
  -5  -3   3        3.40        6.01      1.98 o
  -4  -3   3       90.42       94.84      3.49 o
  -3  -3   3      654.97      651.98      7.43 o
  -2  -3   3      151.22      140.99      2.88 o
  -1  -3   3       42.83       47.40      2.17 o
   0  -3   3      195.58      226.17      4.61 o
   1  -3   3      674.01      737.95      7.89 o
   2  -3   3     2548.27     2650.84     16.23 o
   3  -3   3      782.82      752.71      8.74 o
   4  -3   3       68.90       68.48      2.68 o
   5  -3   3        0.03        0.00      3.11 o
   6  -3   3        7.77        6.06      3.92 o
   7  -3   3      254.35      265.76     11.52 o
   8  -3   3      113.46      136.41     11.07 o
  -9  -2   3        1.51        0.26      6.48 o
  -8  -2   3        4.63        2.47      4.31 o
  -7  -2   3        2.40        2.51      3.13 o
  -6  -2   3       29.42       22.23      2.67 o
  -5  -2   3      362.11      362.13      6.37 o
  -4  -2   3       86.78      102.30      3.37 o
  -3  -2   3      572.57      539.70      7.46 o
  -2  -2   3      116.71      120.22      2.37 o
  -1  -2   3        4.94        4.32      0.63 o
   0  -2   3       19.18       14.95      0.98 o
   1  -2   3       18.46       23.07      1.32 o
   2  -2   3       11.20       13.39      1.23 o
   3  -2   3      669.79      661.87      6.87 o
   4  -2   3      419.63      406.78      6.83 o
   5  -2   3      229.85      227.33      8.63 o
   6  -2   3      126.60      144.77      6.49 o
   7  -2   3      125.58      132.91      6.81 o
   8  -2   3        4.16       13.32      6.34 o
   9  -2   3      182.74      166.54     18.32 o
  -9  -1   3        0.15        1.21      6.58 o
  -8  -1   3        0.02        0.77      4.47 o
  -7  -1   3        3.77        0.14      2.57 o
  -6  -1   3       50.90       47.60      2.97 o
  -5  -1   3       10.58       10.99      1.38 o
  -4  -1   3     5397.79     5394.41     31.91 o
  -3  -1   3        0.09        0.00      0.83 o
  -2  -1   3        0.28        0.43      0.74 o
  -1  -1   3       11.32       10.43      0.69 o
   0  -1   3     2537.61     2502.57      8.63 o
   1  -1   3     2764.93     2843.93     10.55 o
   2  -1   3     3811.72     3862.84     14.58 o
   3  -1   3      138.84      133.30      3.22 o
   4  -1   3       73.43       74.74      3.72 o
   5  -1   3      724.39      733.19      9.93 o
   6  -1   3       13.57       11.84      1.31 o
   7  -1   3       46.88       36.86      7.76 o
   8  -1   3        6.03        8.75      5.99 o
   9  -1   3      150.76      177.53     13.82 o
  -9   0   3        0.35        0.00      6.86 o
  -8   0   3       19.68       12.29      4.39 o
  -7   0   3        8.83        8.79      2.48 o
  -6   0   3       39.39       53.96      2.78 o
  -5   0   3        0.10        0.34      1.15 o
  -4   0   3     5553.74     5620.44     37.56 o
  -3   0   3      330.95      343.60      5.79 o
  -2   0   3     3474.61     3457.45     13.13 o
  -1   0   3       92.54      101.17      1.82 o
   0   0   3      996.37      991.54      5.39 o
   1   0   3     6125.50     6109.31     19.55 o
   2   0   3      279.31      287.32      3.72 o
   3   0   3      276.16      298.74      4.17 o
   4   0   3      230.43      219.60      7.44 o
   5   0   3      163.73      166.66      5.90 o
   6   0   3       15.91       16.52      4.11 o
   7   0   3      111.42      130.85      6.03 o
   8   0   3       37.86       43.65      7.02 o
   9   0   3        0.02        0.00      6.94 o
  -9   1   3        0.03        3.14      6.08 o
  -8   1   3       16.98       17.01      4.74 o
  -7   1   3        1.62        1.65      2.66 o
  -6   1   3       38.09       35.61      2.67 o
  -5   1   3        3.99        3.25      0.90 o
  -4   1   3      448.21      443.81      4.56 o
  -3   1   3     3253.90     3266.61     20.07 o
  -2   1   3     3148.09     3237.22     21.58 o
  -1   1   3     5424.29     5370.05     20.15 o
   0   1   3     1834.84     1846.74      7.24 o
   1   1   3     1605.17     1574.95      6.26 o
   2   1   3     3309.98     3246.99     17.08 o
   3   1   3      934.26      942.95     11.67 o
   4   1   3      121.79      141.73      3.85 o
   5   1   3       25.78       23.47      1.79 o
   6   1   3       14.83       17.85      1.40 o
   7   1   3        0.79        0.00      2.60 o
   8   1   3        6.39        6.97      4.01 o
   9   1   3       13.66       10.32      7.12 o
  -8   2   3       76.25       67.04      9.24 o
  -7   2   3       48.53       53.28      4.53 o
  -6   2   3        0.03        0.00      2.33 o
  -5   2   3      105.46       94.07      2.88 o
  -4   2   3      120.82      126.86      4.20 o
  -3   2   3      805.25      750.37      7.58 o
  -2   2   3      616.64      608.05      4.90 o
  -1   2   3      121.79      118.40      1.75 o
   0   2   3      278.21      278.03      2.61 o
   1   2   3        1.94        1.55      0.53 o
   2   2   3      141.88      134.66      2.44 o
   3   2   3       86.47       75.02      2.29 o
   4   2   3      189.53      165.82      3.84 o
   5   2   3      106.75       94.60      3.07 o
   6   2   3      164.59      158.14      3.15 o
   7   2   3      166.38      170.09      8.52 o
   8   2   3       20.95       10.65      4.17 o
   9   2   3       13.74       14.03      6.20 o
  -8   3   3        2.94        0.97      5.93 o
  -7   3   3      114.91      103.46      6.19 o
  -6   3   3        8.02        9.59      2.67 o
  -5   3   3      154.24      170.61      6.22 o
  -4   3   3        0.18        0.00      1.55 o
  -3   3   3       20.01       27.38      1.37 o
  -2   3   3      374.19      381.66      4.51 o
  -1   3   3        8.18        8.79      0.83 o
   0   3   3     8667.55     8511.94     36.14 o
   1   3   3      236.67      226.69      2.77 o
   2   3   3      562.87      546.36      5.03 o
   3   3   3      144.73      155.89      4.33 o
   4   3   3      647.80      660.67      8.67 o
   5   3   3      379.44      366.57      9.92 o
   6   3   3      168.25      172.62      4.39 o
   7   3   3      625.50      623.12     13.96 o
   8   3   3        1.21        2.30      4.02 o
   9   3   3        0.80        5.18      6.00 o
  -8   4   3        0.46        2.72      5.99 o
  -7   4   3       52.18       47.34      4.65 o
  -6   4   3        0.64        1.17      2.48 o
  -5   4   3      337.31      324.82      6.96 o
  -4   4   3        8.63        8.56      1.34 o
  -3   4   3       19.65       22.54      1.56 o
  -2   4   3      274.71      284.21      3.91 o
  -1   4   3       39.30       46.92      1.60 o
   0   4   3     1910.82     1962.64     10.14 o
   1   4   3       18.55       19.50      0.99 o
   2   4   3     2878.21     2836.96     12.92 o
   3   4   3        0.46        0.04      0.70 o
   4   4   3       13.50        9.20      1.05 o
   5   4   3       11.16       10.14      1.70 o
   6   4   3       24.08       23.80      1.89 o
   7   4   3      268.60      301.70      8.67 o
   8   4   3       10.91        8.58      4.11 o
   9   4   3        9.54        5.30      5.84 o
  -8   5   3        0.26        0.00      6.80 o
  -7   5   3        0.25        3.83      3.68 o
  -6   5   3        0.63        0.00      3.37 o
  -5   5   3       85.65       83.78      4.14 o
  -4   5   3      233.02      247.10      5.39 o
  -3   5   3      701.78      689.70      8.08 o
  -2   5   3       42.67       37.72      2.32 o
  -1   5   3      185.71      198.03      5.15 o
   0   5   3       44.21       36.68      1.75 o
   1   5   3      551.42      546.49      5.19 o
   2   5   3     2913.11     2940.48     17.88 o
   3   5   3     1517.70     1611.25     11.40 o
   4   5   3       54.43       53.67      1.80 o
   5   5   3      181.09      192.64      5.92 o
   6   5   3       78.29       86.55      4.66 o
   7   5   3        9.61        4.16      2.79 o
   8   5   3       11.52        9.48      4.50 o
   9   5   3       39.28       42.56      6.81 o
  -7   6   3        2.02        0.00      4.07 o
  -6   6   3        1.10        1.72      3.22 o
  -5   6   3       24.52       22.93      2.71 o
  -4   6   3      199.36      189.25      4.92 o
  -3   6   3      276.09      287.87      5.97 o
  -2   6   3        4.28        4.30      2.28 o
  -1   6   3      124.29      128.32      4.91 o
   0   6   3      717.30      675.97      9.84 o
   1   6   3      170.14      205.33      3.65 o
   2   6   3      274.87      284.94      7.65 o
   3   6   3      407.78      461.16      9.47 o
   4   6   3       70.38       55.23      2.49 o
   5   6   3      137.50      127.31      5.49 o
   6   6   3        6.47        9.52      4.15 o
   7   6   3        8.94        6.11      3.89 o
   8   6   3        5.21        7.42      4.63 o
   9   6   3       11.01       23.11      6.35 o
  -7   7   3        0.13        0.87      4.74 o
  -6   7   3        3.26        4.59      3.55 o
  -5   7   3       46.18       47.93      4.50 o
  -4   7   3       23.89       22.04      2.48 o
  -3   7   3       28.44       29.12      3.35 o
  -2   7   3       14.12       11.56      2.53 o
  -1   7   3       45.98       53.06      4.07 o
   0   7   3      873.56      916.08     12.07 o
   1   7   3       73.66       88.55      2.91 o
   2   7   3      107.01       97.89      2.99 o
   3   7   3      140.59      127.99      4.70 o
   4   7   3      645.15      731.20     12.08 o
   5   7   3        0.34        0.00      1.28 o
   6   7   3       12.02       13.45      3.11 o
   7   7   3       54.77       58.93      5.65 o
   8   7   3        7.34        8.67      5.07 o
   9   7   3        0.37        1.55      6.45 o
  -6   8   3        2.35        0.00      3.81 o
  -5   8   3        8.15        7.87      3.48 o
  -4   8   3        0.61        0.54      2.60 o
  -3   8   3       86.49       90.77      5.47 o
  -2   8   3      235.61      241.88      7.94 o
  -1   8   3       61.86       55.35      4.12 o
   0   8   3      357.22      362.51     10.29 o
   1   8   3       94.26       89.81      4.75 o
   2   8   3      154.31      152.53      2.78 o
   3   8   3      106.63      104.09      4.30 o
   4   8   3        4.58        2.97      1.50 o
   5   8   3      103.42      113.88      6.51 o
   6   8   3       30.39       28.70      3.65 o
   7   8   3       22.11       24.04      4.62 o
   8   8   3        0.07        0.25      5.56 o
   9   8   3        0.02        0.00      7.25 o
  -6   9   3        2.50        0.00      4.11 o
  -5   9   3        8.60       12.39      4.94 o
  -4   9   3       13.82        6.47      3.75 o
  -3   9   3        7.42        8.48      3.27 o
  -2   9   3       54.95       52.26      4.78 o
  -1   9   3      303.72      290.07     10.20 o
   0   9   3     2843.59     2802.00     38.66 o
   1   9   3       64.21       59.30      3.39 o
   2   9   3      247.81      229.48      5.49 o
   3   9   3       29.62       26.53      3.19 o
   4   9   3       15.52       16.02      4.42 o
   5   9   3        8.28        6.81      3.54 o
   6   9   3       74.42       74.12      5.47 o
   7   9   3        4.09        6.36      4.62 o
   8   9   3        2.37        0.03      5.22 o
  -5  10   3        2.55        7.10      5.58 o
  -4  10   3        2.53        0.00      3.85 o
  -3  10   3       24.59       22.00      3.91 o
  -2  10   3      163.05      161.49      7.58 o
  -1  10   3       34.08       36.78      4.25 o
   0  10   3      989.44      980.67     16.06 o
   1  10   3       30.92       31.16      3.42 o
   2  10   3      124.71      112.21      2.87 o
   3  10   3      108.17      111.04      8.61 o
   4  10   3      486.59      525.73     16.47 o
   5  10   3       69.90       69.36      6.17 o
   6  10   3       26.54       24.80      4.35 o
   7  10   3       18.30       20.22      5.34 o
   8  10   3        0.45        0.43      5.46 o
  -4  11   3       13.11        5.46      5.04 o
  -3  11   3        2.67        2.42      3.93 o
  -2  11   3       17.15       13.05      3.63 o
  -1  11   3        8.85        5.17      3.40 o
   0  11   3       85.30       88.12      5.71 o
   1  11   3      499.88      490.09      9.64 o
   2  11   3       29.04       26.67      3.02 o
   3  11   3      142.98      134.29     10.09 o
   4  11   3        1.69        0.00      5.44 o
   5  11   3       10.56        9.73      4.63 o
   6  11   3       10.12       13.73      6.44 o
   7  11   3       10.83       12.29      5.56 o
  -4  12   3        0.00        0.00      7.07 o
  -3  12   3        8.95       14.92      4.49 o
  -2  12   3        3.46        4.90      3.73 o
  -1  12   3        2.84        0.00      3.48 o
   0  12   3       23.37       24.26      3.33 o
   1  12   3      114.24      109.07      7.39 o
   2  12   3        1.34        0.00      5.50 o
   3  12   3        4.46        7.50      6.31 o
   4  12   3       56.34       59.66      8.68 o
   5  12   3       38.68       39.40      7.12 o
   6  12   3        7.09       10.17      6.84 o
   7  12   3        5.65        2.11      6.72 o
  -2  13   3        1.18        0.00      4.54 o
  -1  13   3        3.36        1.20      4.95 o
   0  13   3       61.51       62.51      6.03 o
   1  13   3       26.05       35.19      6.56 o
   2  13   3        0.02        0.00      6.02 o
   3  13   3        3.40        3.38      5.79 o
   4  13   3        0.01        0.00      6.00 o
   5  13   3        3.42        6.17      6.28 o
   6  13   3        4.92        7.01      7.18 o
  -1  14   3       21.35       28.51      6.18 o
   0  14   3       10.10       15.22      6.07 o
   1  14   3       25.16       20.42      7.29 o
   2  14   3       24.87       24.01      6.59 o
   3  14   3       15.09       14.87      7.25 o
   4  14   3       37.24       33.55      7.77 o
  -2 -12   4       74.86       80.69      9.82 o
  -1 -12   4        3.03        0.00      7.75 o
  -4 -11   4        8.84        3.11      7.09 o
  -3 -11   4        0.03        0.00      6.69 o
  -2 -11   4        1.07        3.01      5.97 o
  -1 -11   4        2.06        5.84      6.36 o
   0 -11   4        1.00        5.98      6.31 o
   1 -11   4       17.53       17.28      5.99 o
   2 -11   4        0.01        1.57      6.17 o
  -5 -10   4        0.00        6.76      6.67 o
  -4 -10   4        0.83        0.00      6.26 o
  -3 -10   4       27.63       33.27      7.14 o
  -2 -10   4       36.52       34.28      7.11 o
  -1 -10   4        1.17        0.00      5.82 o
   0 -10   4        1.41        0.00      5.83 o
   1 -10   4        4.64        2.27      5.45 o
   2 -10   4        0.01        0.26      5.43 o
   3 -10   4       55.15       62.43      7.23 o
  -6  -9   4        4.56        8.03      6.26 o
  -5  -9   4        5.69        3.97      5.69 o
  -4  -9   4        4.57        6.70      5.66 o
  -3  -9   4        0.11        2.68      5.82 o
  -2  -9   4       23.06       25.66      6.40 o
  -1  -9   4        7.02        4.43      5.81 o
   0  -9   4       37.52       31.49      6.64 o
   1  -9   4      198.53      191.61     11.64 o
   2  -9   4        0.31        3.63      4.43 o
   3  -9   4      100.24       98.82      6.68 o
   4  -9   4        0.06        0.00      4.46 o
   5  -9   4        0.61        4.92      5.13 o
  -7  -8   4       14.35       26.87      8.80 o
  -6  -8   4        3.92        4.38      5.87 o
  -5  -8   4        7.06        4.42      5.37 o
  -4  -8   4       36.87       34.47      6.26 o
  -3  -8   4        3.40        0.09      4.89 o
  -2  -8   4      277.55      269.58     12.79 o
  -1  -8   4       11.38        6.12      5.14 o
   0  -8   4        3.85        4.98      5.34 o
   1  -8   4      386.68      336.24     14.01 o
   2  -8   4       51.80       46.09      4.69 o
   3  -8   4       18.91       20.80      3.65 o
   4  -8   4        6.04        7.12      4.25 o
   5  -8   4       96.28      104.37      7.19 o
  -7  -7   4        6.89       12.92     11.56 o
  -6  -7   4       24.22       20.71      5.27 o
  -5  -7   4        1.13        3.51      5.24 o
  -4  -7   4       69.38       79.20      5.81 o
  -3  -7   4        0.51        5.74      3.43 o
  -2  -7   4        6.63        3.20      3.02 o
  -1  -7   4       33.01       31.35      3.08 o
   0  -7   4      176.99      190.29     10.17 o
   1  -7   4      235.57      250.84      9.13 o
   2  -7   4        8.62       11.11      3.38 o
   3  -7   4       71.98       86.73      5.61 o
   4  -7   4        0.08        1.74      3.75 o
   5  -7   4       30.17       31.24      5.32 o
   6  -7   4        0.00        0.00      4.47 o
  -8  -6   4        1.87        3.59     11.63 o
  -7  -6   4        0.50        8.04     10.23 o
  -6  -6   4        1.12        3.69      4.80 o
  -5  -6   4       22.90       24.83      3.68 o
  -4  -6   4      131.48      152.84      7.28 o
  -3  -6   4      691.60      747.53     14.84 o
  -2  -6   4      363.75      371.48      7.07 o
  -1  -6   4      277.72      279.65      9.19 o
   0  -6   4      113.88      133.37      6.14 o
   1  -6   4       22.75       22.46      3.53 o
   2  -6   4      176.92      178.22      8.22 o
   3  -6   4      260.32      235.51      8.07 o
   4  -6   4        0.42        0.00      3.73 o
   5  -6   4        4.20        3.49      3.76 o
   6  -6   4       51.11       52.00      6.80 o
   7  -6   4        6.22       16.03      5.06 o
  -8  -5   4        6.75        3.75     10.33 o
  -7  -5   4        0.29        0.00      3.89 o
  -6  -5   4       40.25       50.49      4.61 o
  -5  -5   4        0.04        0.39      1.82 o
  -4  -5   4        2.78        1.15      1.77 o
  -3  -5   4      554.86      568.95      7.65 o
  -2  -5   4      115.09      105.22      3.82 o
  -1  -5   4        1.22        2.35      1.52 o
   0  -5   4       38.51       46.18      3.12 o
   1  -5   4      596.08      556.61     11.59 o
   2  -5   4       88.40       81.54      4.78 o
   3  -5   4       52.85       52.06      4.11 o
   4  -5   4      113.36      103.95      6.70 o
   5  -5   4       41.74       40.99      4.66 o
   6  -5   4      177.01      182.85      9.13 o
   7  -5   4        7.51       13.31      4.82 o
  -8  -4   4       15.80       17.24      7.11 o
  -7  -4   4        2.35        0.00      4.63 o
  -6  -4   4        2.49        4.52      2.19 o
  -5  -4   4       40.73       40.27      3.58 o
  -4  -4   4      128.44      139.59      4.68 o
  -3  -4   4       96.22      108.42      3.07 o
  -2  -4   4        5.94       11.69      1.35 o
  -1  -4   4      351.59      370.13      6.23 o
   0  -4   4      724.87      767.84     10.50 o
   1  -4   4      109.29      104.94      4.52 o
   2  -4   4      262.57      266.98      7.22 o
   3  -4   4       20.90       20.96      2.55 o
   4  -4   4        3.45        6.89      2.31 o
   5  -4   4      682.71      700.62     16.14 o
   6  -4   4       75.67       85.57     10.02 o
   7  -4   4        1.52        2.17      4.25 o
   8  -4   4        2.40        4.17      7.11 o
  -8  -3   4        1.17        2.66      4.89 o
  -7  -3   4       16.38       13.26      3.96 o
  -6  -3   4       21.40       15.98      2.96 o
  -5  -3   4        0.88        0.00      1.91 o
  -4  -3   4        0.92        1.03      1.54 o
  -3  -3   4       14.98       14.20      1.63 o
  -2  -3   4      350.64      358.56      5.94 o
  -1  -3   4        0.55        0.97      0.97 o
   0  -3   4      792.28      791.88      8.35 o
   1  -3   4      142.11      150.63      5.53 o
   2  -3   4      298.89      297.16      7.21 o
   3  -3   4      785.24      839.74     10.76 o
   4  -3   4       85.69       84.72      3.69 o
   5  -3   4      535.59      534.71     11.86 o
   6  -3   4       66.36       71.35      5.53 o
   7  -3   4      257.71      261.28     10.03 o
   8  -3   4       68.27       46.14      7.40 o
  -8  -2   4        5.88        4.14      4.34 o
  -7  -2   4       22.84       25.54      5.15 o
  -6  -2   4      959.37     1006.96     14.81 o
  -5  -2   4      298.75      297.35      5.92 o
  -4  -2   4        0.11        0.00      1.31 o
  -3  -2   4      152.89      159.40      3.87 o
  -2  -2   4      774.43      813.56      6.29 o
  -1  -2   4      334.47      319.62      4.09 o
   0  -2   4      175.64      163.74      3.23 o
   1  -2   4      748.12      789.66      8.11 o
   2  -2   4       87.00       81.36      3.13 o
   3  -2   4     2027.72     1961.81     13.15 o
   4  -2   4       16.04       16.18      1.64 o
   5  -2   4      267.29      261.91      7.00 o
   6  -2   4       88.39       82.21      4.83 o
   7  -2   4      281.64      292.38      8.79 o
   8  -2   4      278.91      288.54     15.25 o
  -8  -1   4       14.52       17.51      4.71 o
  -7  -1   4       47.45       37.83      4.82 o
  -6  -1   4     2737.99     2635.18     34.27 o
  -5  -1   4       80.19       65.69      4.29 o
  -4  -1   4      542.24      552.88      6.34 o
  -3  -1   4        1.42        1.76      0.90 o
  -2  -1   4       98.74       95.88      1.94 o
  -1  -1   4      170.57      161.36      2.46 o
   0  -1   4       15.71       17.58      0.93 o
   1  -1   4     1571.79     1571.15     16.51 o
   2  -1   4       39.82       37.80      2.15 o
   3  -1   4       36.60       39.61      2.35 o
   4  -1   4       17.54       18.14      2.34 o
   5  -1   4      160.62      172.59      5.41 o
   6  -1   4      176.59      184.21      6.30 o
   7  -1   4        6.14        7.16      3.42 o
   8  -1   4       56.16       62.96      8.33 o
   9  -1   4       13.04       19.22      6.70 o
  -8   0   4        8.10        5.55      4.82 o
  -7   0   4       16.70       18.26      4.15 o
  -6   0   4      182.94      146.11      6.42 o
  -5   0   4      569.35      519.71      9.64 o
  -4   0   4      949.22      935.02     13.09 o
  -3   0   4     1057.59     1101.37      9.19 o
  -2   0   4      101.00       94.96      2.46 o
  -1   0   4     1128.87     1077.57      8.73 o
   0   0   4      715.78      698.64      4.43 o
   1   0   4       34.72       33.03      1.28 o
   2   0   4       98.60       98.47      2.30 o
   3   0   4        0.32        0.63      1.33 o
   4   0   4       47.11       53.73      2.57 o
   5   0   4      120.36      104.95      4.55 o
   6   0   4       81.89       82.40      3.04 o
   7   0   4       14.17       10.30      3.00 o
   8   0   4        3.70        7.33      4.34 o
   9   0   4       23.98       14.94      6.70 o
  -8   1   4        1.09        0.00      4.66 o
  -7   1   4       15.99       19.20      4.62 o
  -6   1   4        9.40       11.38      2.01 o
  -5   1   4      171.74      144.99      4.20 o
  -4   1   4        8.69        9.18      1.21 o
  -3   1   4      201.71      185.36      3.93 o
  -2   1   4      299.46      282.72      4.46 o
  -1   1   4        3.45        3.42      0.70 o
   0   1   4     1775.73     1796.83      8.07 o
   1   1   4        0.09        0.80      0.69 o
   2   1   4        6.96        9.07      0.91 o
   3   1   4     1733.12     1779.39     12.48 o
   4   1   4       42.25       39.11      2.66 o
   5   1   4      693.54      739.37      7.73 o
   6   1   4       13.99       15.23      1.41 o
   7   1   4      156.89      144.67      8.16 o
   8   1   4       19.05       15.58      4.49 o
   9   1   4        0.13        0.00      6.70 o
  -8   2   4        0.25        0.00      4.92 o
  -7   2   4       23.19       27.60      3.87 o
  -6   2   4        8.58       11.75      2.26 o
  -5   2   4       15.22       13.17      1.49 o
  -4   2   4       19.19       23.99      1.76 o
  -3   2   4        6.33        5.55      1.12 o
  -2   2   4     1602.94     1487.85     15.37 o
  -1   2   4       51.34       49.79      1.37 o
   0   2   4      817.84      809.01      5.01 o
   1   2   4      111.15      101.36      1.88 o
   2   2   4     1343.63     1344.11      6.65 o
   3   2   4      386.69      359.03      5.67 o
   4   2   4      938.91      960.13     10.09 o
   5   2   4     3722.90     3849.10     27.18 o
   6   2   4      248.01      248.41      4.21 o
   7   2   4        0.01        0.00      3.55 o
   8   2   4        2.12        0.00      4.32 o
   9   2   4        2.23        1.23      6.57 o
  -8   3   4       14.22       11.68      5.00 o
  -7   3   4       61.16       67.85      5.55 o
  -6   3   4        0.90        2.31      2.35 o
  -5   3   4        0.10        1.61      1.47 o
  -4   3   4      409.49      429.75      6.17 o
  -3   3   4       30.08       34.26      1.77 o
  -2   3   4     1049.79     1114.42      7.64 o
  -1   3   4      107.33      113.49      2.11 o
   0   3   4     1682.14     1679.90      7.63 o
   1   3   4     1885.12     1923.13     12.83 o
   2   3   4      553.50      537.83      4.52 o
   3   3   4       48.84       54.83      2.87 o
   4   3   4        0.01        0.00      1.60 o
   5   3   4      688.55      696.79     11.02 o
   6   3   4       38.07       36.20      2.88 o
   7   3   4       53.48       53.58      4.13 o
   8   3   4        9.77       11.98      4.30 o
   9   3   4        0.03        0.00      6.34 o
  -8   4   4        2.53        3.27      5.98 o
  -7   4   4       15.63        9.32      3.72 o
  -6   4   4      158.32      157.76      5.94 o
  -5   4   4       39.50       36.65      2.87 o
  -4   4   4       33.65       37.43      2.63 o
  -3   4   4       12.19       13.42      1.30 o
  -2   4   4       12.73       13.01      1.17 o
  -1   4   4        4.36        5.45      0.99 o
   0   4   4      978.19      927.65      6.63 o
   1   4   4     1176.94     1257.48      6.92 o
   2   4   4      946.70     1024.82      7.95 o
   3   4   4     1183.08     1217.06      7.51 o
   4   4   4       55.57       54.55      3.09 o
   5   4   4      139.79      123.83      4.56 o
   6   4   4       50.03       53.07      4.59 o
   7   4   4       31.84       25.15      3.42 o
   8   4   4        0.83        0.00      4.11 o
   9   4   4        0.04        0.99      6.05 o
  -8   5   4        0.69        0.00      6.53 o
  -7   5   4       12.61       10.71      3.82 o
  -6   5   4       94.07       97.91      5.05 o
  -5   5   4       36.02       35.45      3.02 o
  -4   5   4        0.19        0.51      1.30 o
  -3   5   4       18.96       21.36      1.85 o
  -2   5   4      591.97      568.67      6.51 o
  -1   5   4       18.56       24.05      1.54 o
   0   5   4        0.36        1.07      1.14 o
   1   5   4     2863.53     3150.57     19.82 o
   2   5   4      361.49      401.58      4.46 o
   3   5   4      846.74      823.67      8.72 o
   4   5   4        4.93        6.55      0.83 o
   5   5   4       70.08       67.46      3.47 o
   6   5   4       27.44       30.50      3.31 o
   7   5   4       85.97       85.90      4.87 o
   8   5   4        1.92        7.52      5.49 o
   9   5   4        0.75        2.05      6.20 o
  -7   6   4       10.08        9.25      4.07 o
  -6   6   4       41.73       42.73      4.24 o
  -5   6   4        0.45        0.00      2.67 o
  -4   6   4        0.60        1.71      1.63 o
  -3   6   4       17.54       14.80      1.44 o
  -2   6   4      333.14      356.10      6.99 o
  -1   6   4        2.20        4.15      1.64 o
   0   6   4        0.02        0.00      1.41 o
   1   6   4      238.18      220.84      3.89 o
   2   6   4     2152.75     2496.85     16.46 o
   3   6   4      282.76      294.70      4.54 o
   4   6   4       30.78       32.35      1.80 o
   5   6   4       92.36       89.63      2.70 o
   6   6   4        0.50        1.55      2.08 o
   7   6   4        4.56        3.51      3.61 o
   8   6   4        2.86        5.36      4.53 o
   9   6   4       99.63      118.25     17.32 o
  -7   7   4        0.05        4.24      4.39 o
  -6   7   4        0.23        1.84      3.43 o
  -5   7   4       15.71       13.54      3.62 o
  -4   7   4      161.36      149.63      4.65 o
  -3   7   4       39.91       35.58      2.82 o
  -2   7   4       41.92       46.60      3.57 o
  -1   7   4        0.82        1.23      2.16 o
   0   7   4      272.11      266.27      5.95 o
   1   7   4      138.85      130.98      3.25 o
   2   7   4       87.39      110.40      2.84 o
   3   7   4       37.10       33.78      2.47 o
   4   7   4        0.22        0.18      0.78 o
   5   7   4      418.86      431.98      7.04 o
   6   7   4       16.84       13.19      2.89 o
   7   7   4        9.98        8.79      5.04 o
   8   7   4       32.06       27.37      6.57 o
   9   7   4       28.33       20.30      7.35 o
  -6   8   4       14.03       20.17      3.88 o
  -5   8   4        1.21        5.76      4.64 o
  -4   8   4       13.88       17.13      3.38 o
  -3   8   4       18.03       21.16      3.46 o
  -2   8   4     1083.23     1077.40     15.89 o
  -1   8   4        2.09        1.26      2.63 o
   0   8   4      125.16      130.28      4.65 o
   1   8   4       78.62       66.89      2.64 o
   2   8   4      201.56      202.74      4.16 o
   3   8   4      422.56      452.39      9.72 o
   4   8   4       27.69       28.22      2.57 o
   5   8   4       15.22       15.84      2.70 o
   6   8   4        1.47        0.00      2.89 o
   7   8   4       26.38       16.65      5.34 o
   8   8   4       12.58       12.63      4.55 o
   9   8   4        1.73        2.96      6.06 o
  -6   9   4        2.53       12.05      6.26 o
  -5   9   4        2.33        4.73      4.79 o
  -4   9   4       75.90       78.41      5.76 o
  -3   9   4      170.02      187.93      7.77 o
  -2   9   4     1147.81     1133.55     17.26 o
  -1   9   4       18.12       16.28      3.56 o
   0   9   4       12.05       11.35      2.49 o
   1   9   4      772.65      752.28      9.85 o
   2   9   4       97.60       88.69      4.77 o
   3   9   4        0.33        0.22      2.18 o
   4   9   4      279.22      277.47     10.15 o
   5   9   4      162.27      166.64      7.31 o
   6   9   4       60.05       63.43      7.62 o
   7   9   4       29.49       37.26      5.77 o
   8   9   4        1.64        2.58      5.26 o
  -5  10   4        1.84        6.37      5.58 o
  -4  10   4       89.54       82.80      8.83 o
  -3  10   4        8.46        6.34      3.58 o
  -2  10   4      214.99      218.97      8.52 o
  -1  10   4      708.19      701.86     13.75 o
   0  10   4       77.11       77.85      4.72 o
   1  10   4      133.16      127.73      5.99 o
   2  10   4       95.91       91.73      4.26 o
   3  10   4       12.87       16.67      4.89 o
   4  10   4       48.40       56.16      5.77 o
   5  10   4        3.46        3.01      3.85 o
   6  10   4        4.92        4.69      4.93 o
   7  10   4        1.13        1.79      5.08 o
   8  10   4        0.21        0.00      5.67 o
  -4  11   4        2.96        0.19      5.85 o
  -3  11   4        0.45        0.00      3.71 o
  -2  11   4        2.02        4.38      3.54 o
  -1  11   4      187.32      185.03      9.45 o
   0  11   4       30.83       23.79      3.04 o
   1  11   4      137.53      140.35      5.40 o
   2  11   4      146.18      136.07     10.50 o
   3  11   4       48.44       47.75      6.64 o
   4  11   4       84.69       73.74      8.53 o
   5  11   4       49.43       52.35      6.04 o
   6  11   4       18.49       18.22      5.27 o
   7  11   4       11.61       17.74      5.67 o
   8  11   4       15.46       11.21      6.69 o
  -4  12   4        0.48        3.82      6.42 o
  -3  12   4        9.11        8.31      4.24 o
  -2  12   4       48.71       57.98      5.18 o
  -1  12   4        3.99        0.20      3.24 o
   0  12   4        9.32       16.02      2.74 o
   1  12   4       35.55       33.01      4.89 o
   2  12   4       51.23       52.52      6.11 o
   3  12   4      148.41      160.38     13.22 o
   4  12   4        0.14        0.00      5.17 o
   5  12   4        1.91        0.00      5.23 o
   6  12   4        7.65        5.93      5.74 o
   7  12   4        4.57        9.67      6.24 o
  -2  13   4       29.47       28.38      4.56 o
  -1  13   4        4.47        3.32      3.58 o
   0  13   4       23.24       26.26      4.80 o
   1  13   4       76.72       78.47      7.41 o
   2  13   4       28.27       37.35      5.53 o
   3  13   4       12.13        8.19      6.01 o
   4  13   4        5.92        3.59      6.30 o
   5  13   4       18.35       19.01      5.67 o
   6  13   4        1.32        0.00      6.54 o
  -1  14   4       45.58       54.00      6.16 o
   0  14   4       19.31       17.72      6.07 o
   1  14   4       13.12        8.65      6.04 o
   2  14   4       15.16       13.32      7.94 o
   3  14   4        0.38        1.68      5.88 o
   4  14   4        8.46       10.54      7.05 o
   5  14   4       10.81       11.38      6.68 o
  -3 -11   5        1.96        0.00      7.26 o
  -2 -11   5        0.95        0.00      7.21 o
  -1 -11   5        0.64        6.43      6.76 o
   0 -11   5        0.33        1.33      6.86 o
   1 -11   5       29.63       31.52      6.18 o
  -5 -10   5        5.14        6.28     11.12 o
  -4 -10   5       25.35       32.67      8.21 o
  -3 -10   5       36.43       31.09      7.22 o
  -2 -10   5       18.23       16.46      6.20 o
  -1 -10   5       45.52       36.16      6.95 o
   0 -10   5       16.68       15.30      7.38 o
   1 -10   5       64.70       54.75      7.59 o
   2 -10   5        2.96       12.79      5.06 o
   3 -10   5        1.40        0.00      6.08 o
  -6  -9   5        2.72        0.00      7.22 o
  -5  -9   5        3.82        6.99      6.17 o
  -4  -9   5        1.35        0.00      5.85 o
  -3  -9   5        1.63        0.00      6.14 o
  -2  -9   5       11.70       12.81      6.10 o
  -1  -9   5      415.39      355.73     19.63 o
   0  -9   5        9.52       15.07      5.71 o
   1  -9   5       61.39       44.51      6.87 o
   2  -9   5       23.62       28.08      5.96 o
   3  -9   5       51.05       55.80      6.25 o
   4  -9   5       23.03       27.60      4.95 o
  -6  -8   5       15.52       12.24      6.27 o
  -5  -8   5       16.85        7.09      6.00 o
  -4  -8   5        9.90       13.95      5.80 o
  -3  -8   5       37.46       35.09      6.39 o
  -2  -8   5       13.50       11.49      5.36 o
  -1  -8   5      421.75      430.50     16.68 o
   0  -8   5        0.94        2.65      5.90 o
   1  -8   5       50.99       55.53      8.80 o
   2  -8   5        5.87        8.33      3.34 o
   3  -8   5       28.44       31.02      4.40 o
   4  -8   5        8.29       10.27      4.42 o
   5  -8   5        0.90        0.00      5.07 o
  -7  -7   5        7.97        4.56      8.37 o
  -6  -7   5       25.86       26.38      6.03 o
  -5  -7   5       65.32       67.05      7.83 o
  -4  -7   5       15.43       20.41      4.05 o
  -3  -7   5        4.60        6.45      3.47 o
  -2  -7   5       20.12       22.43      5.44 o
  -1  -7   5       18.94       22.34      5.23 o
   0  -7   5        0.23        0.00      4.94 o
   1  -7   5      157.35      155.27      7.75 o
   2  -7   5        0.38        1.35      3.21 o
   3  -7   5        0.21        2.61      3.24 o
   4  -7   5       63.07       60.92      4.79 o
   5  -7   5        8.30        8.34      4.47 o
   6  -7   5       28.70       30.60      6.00 o
  -7  -6   5        0.96        0.00      8.09 o
  -6  -6   5        7.05        5.47      4.80 o
  -5  -6   5      291.88      287.51     10.15 o
  -4  -6   5      143.18      131.15      7.02 o
  -3  -6   5       22.57       23.90      3.66 o
  -2  -6   5       46.29       42.23      2.92 o
  -1  -6   5       49.35       44.92      3.65 o
   0  -6   5        8.40        6.24      4.64 o
   1  -6   5       68.64       77.49      5.52 o
   2  -6   5        4.28        1.61      3.45 o
   3  -6   5       81.25       85.67      6.16 o
   4  -6   5      349.66      354.15      9.75 o
   5  -6   5       11.20       15.33      3.98 o
   6  -6   5        2.55        4.34      4.95 o
  -8  -5   5        0.24        0.00     10.60 o
  -7  -5   5        0.24        3.36      7.04 o
  -6  -5   5        5.68        5.73      3.15 o
  -5  -5   5      124.42      129.36      9.13 o
  -4  -5   5       32.50       30.93      3.00 o
  -3  -5   5        0.86        0.00      1.84 o
  -2  -5   5      471.65      456.90      8.73 o
  -1  -5   5      316.11      321.27     11.74 o
   0  -5   5       30.84       27.65      3.06 o
   1  -5   5       27.09       25.01      3.46 o
   2  -5   5      213.83      196.96      7.17 o
   3  -5   5      425.91      397.70     10.25 o
   4  -5   5      126.05      119.67      6.11 o
   5  -5   5       66.56       68.73      5.67 o
   6  -5   5        2.72        0.00      4.85 o
   7  -5   5       10.02        4.27      5.71 o
  -8  -4   5        6.45       21.94     10.28 o
  -7  -4   5        2.42        0.42      4.52 o
  -6  -4   5        6.55       13.87      2.91 o
  -5  -4   5       30.74       32.86      3.02 o
  -4  -4   5      168.34      164.47      5.47 o
  -3  -4   5       61.73       59.59      2.59 o
  -2  -4   5        7.96        9.53      1.55 o
  -1  -4   5      114.54      119.04      4.52 o
   0  -4   5       54.86       57.89      3.28 o
   1  -4   5      909.42      942.42     13.50 o
   2  -4   5        0.05        0.00      2.17 o
   3  -4   5      298.57      304.86      8.55 o
   4  -4   5      840.31      828.59     14.08 o
   5  -4   5       53.85       44.00      4.24 o
   6  -4   5       20.66       12.44      4.71 o
   7  -4   5        0.02        0.04      4.99 o
  -8  -3   5      203.30      203.21     12.99 o
  -7  -3   5       15.09       10.19      3.76 o
  -6  -3   5       35.99       35.82      4.46 o
  -5  -3   5       38.60       40.31      2.98 o
  -4  -3   5      149.50      145.92      5.33 o
  -3  -3   5      162.04      150.29      3.69 o
  -2  -3   5       71.89       72.56      2.66 o
  -1  -3   5      393.98      383.99      6.55 o
   0  -3   5      135.46      127.74      3.77 o
   1  -3   5      737.37      686.29     10.84 o
   2  -3   5       24.05       29.84      3.02 o
   3  -3   5        9.98        9.60      1.98 o
   4  -3   5      127.22      121.43      4.71 o
   5  -3   5       91.56      100.38      5.63 o
   6  -3   5      955.10     1032.19     25.44 o
   7  -3   5        7.09        7.70      4.70 o
   8  -3   5       31.26       28.61      8.51 o
  -8  -2   5      387.43      329.52     18.50 o
  -7  -2   5      134.69      116.02      6.96 o
  -6  -2   5       81.65       80.76      5.69 o
  -5  -2   5      121.98      122.38      5.40 o
  -4  -2   5        6.31        8.39      1.40 o
  -3  -2   5       18.14       19.78      1.69 o
  -2  -2   5       56.55       64.70      2.32 o
  -1  -2   5      495.27      478.97      6.29 o
   0  -2   5        3.15        3.57      1.15 o
   1  -2   5      223.29      238.07      6.22 o
   2  -2   5       14.96       10.39      1.98 o
   3  -2   5      725.03      757.66     10.74 o
   4  -2   5      525.26      562.00      8.75 o
   5  -2   5       31.48       36.37      3.44 o
   6  -2   5      331.86      342.48     10.34 o
   7  -2   5      121.42      139.33      8.49 o
   8  -2   5        1.54        9.24      6.51 o
  -8  -1   5      143.39       92.67      7.98 o
  -7  -1   5       26.62       25.18      4.50 o
  -6  -1   5        2.33        9.98      4.09 o
  -5  -1   5      292.62      262.25      5.85 o
  -4  -1   5        9.62        9.08      1.18 o
  -3  -1   5      272.43      249.10      4.35 o
  -2  -1   5      397.70      382.00      4.34 o
  -1  -1   5     1014.80      989.00      9.55 o
   0  -1   5       71.97       74.00      2.28 o
   1  -1   5        0.16        0.00      1.15 o
   2  -1   5     1402.23     1385.49     18.20 o
   3  -1   5       80.77       60.66      3.52 o
   4  -1   5      653.40      666.23      7.83 o
   5  -1   5       52.85       56.11      3.78 o
   6  -1   5       61.10       66.29      4.03 o
   7  -1   5      442.62      462.93     15.14 o
   8  -1   5        0.50        3.05      4.59 o
  -8   0   5        7.99        8.23      5.18 o
  -7   0   5      100.97       69.83      6.03 o
  -6   0   5        3.56        7.00      3.62 o
  -5   0   5       42.36       40.64      3.26 o
  -4   0   5       29.70       29.71      1.36 o
  -3   0   5      130.62      139.27      3.40 o
  -2   0   5        8.71        6.84      0.84 o
  -1   0   5        1.91        1.06      0.53 o
   0   0   5       49.49       44.82      1.45 o
   1   0   5     2991.70     3123.19     13.22 o
   2   0   5       24.71       21.43      1.66 o
   3   0   5     1678.57     1871.03     19.61 o
   4   0   5      345.39      353.74      6.46 o
   5   0   5       31.37       30.79      3.65 o
   6   0   5       32.34       33.02      2.90 o
   7   0   5        0.88        3.45      4.15 o
   8   0   5       21.59       20.21      5.00 o
   9   0   5       10.17        2.36      7.59 o
  -8   1   5        6.66       11.26      5.29 o
  -7   1   5        0.15        0.00      3.95 o
  -6   1   5       64.75       71.97      4.96 o
  -5   1   5       36.23       42.10      1.90 o
  -4   1   5        1.05        4.38      1.27 o
  -3   1   5       85.34       78.60      1.93 o
  -2   1   5        7.52        7.25      1.30 o
  -1   1   5     1452.66     1455.68      9.32 o
   0   1   5       30.77       29.49      1.14 o
   1   1   5     1573.75     1523.65      8.88 o
   2   1   5      247.72      252.21      4.24 o
   3   1   5     5032.11     5662.36     42.02 o
   4   1   5      256.92      229.95      8.44 o
   5   1   5       12.74       12.77      1.62 o
   6   1   5        1.02        0.56      1.54 o
   7   1   5        7.51        5.90      3.99 o
   8   1   5       49.01       59.14      6.29 o
   9   1   5        0.01        0.00      7.04 o
  -8   2   5        0.10        3.31      5.53 o
  -7   2   5        2.15        0.00      4.10 o
  -6   2   5       78.16       87.20      4.08 o
  -5   2   5       87.56       91.56      3.26 o
  -4   2   5       77.22       81.01      2.47 o
  -3   2   5        8.73        9.99      0.98 o
  -2   2   5       41.58       59.42      2.64 o
  -1   2   5      174.59      144.95      3.06 o
   0   2   5       72.45       68.50      1.74 o
   1   2   5      902.63      885.11      7.73 o
   2   2   5       99.93      103.74      2.32 o
   3   2   5     3627.69     3740.81     21.59 o
   4   2   5      610.22      608.94      7.62 o
   5   2   5        9.91       10.29      0.91 o
   6   2   5       37.41       31.72      2.00 o
   7   2   5        0.07        0.33      2.63 o
   8   2   5       24.79       33.02      5.22 o
   9   2   5        1.02        0.00      6.80 o
  -8   3   5       35.81       39.92      6.34 o
  -7   3   5        0.21        0.00      4.67 o
  -6   3   5       11.60       10.03      2.64 o
  -5   3   5       10.59       11.82      1.60 o
  -4   3   5        0.38        0.33      1.31 o
  -3   3   5       28.95       24.11      1.74 o
  -2   3   5      393.44      407.88      4.55 o
  -1   3   5       57.24       63.44      2.22 o
   0   3   5      124.25      106.47      2.08 o
   1   3   5       36.80       33.53      1.31 o
   2   3   5      729.08      722.78      6.29 o
   3   3   5        0.75        0.46      0.75 o
   4   3   5      228.28      260.11      9.06 o
   5   3   5        3.12        1.14      2.20 o
   6   3   5       27.22       25.36      3.21 o
   7   3   5        7.95        4.96      2.78 o
   8   3   5        0.22        0.00      4.41 o
   9   3   5        1.66        0.00      5.53 o
  -8   4   5       23.63       23.71      5.45 o
  -7   4   5        0.18        0.00      4.83 o
  -6   4   5        0.03        0.00      2.54 o
  -5   4   5       22.07       26.81      2.35 o
  -4   4   5      133.75      126.90      3.74 o
  -3   4   5       46.42       47.27      2.57 o
  -2   4   5      546.15      554.29      9.11 o
  -1   4   5      422.22      431.58      6.13 o
   0   4   5       18.80       18.30      1.28 o
   1   4   5     1761.03     1752.87     12.26 o
   2   4   5      571.20      621.47      6.02 o
   3   4   5        0.85        0.88      0.75 o
   4   4   5      204.29      200.69      5.76 o
   5   4   5        2.99        1.22      2.19 o
   6   4   5       30.58       25.94      2.77 o
   7   4   5        0.50        3.09      2.91 o
   8   4   5       50.09       53.78      6.20 o
   9   4   5       12.70       16.72      6.23 o
  -7   5   5        4.00        0.27      5.30 o
  -6   5   5        0.64        0.00      2.86 o
  -5   5   5       37.00       37.87      2.92 o
  -4   5   5       47.39       49.55      2.06 o
  -3   5   5        1.60        0.58      1.68 o
  -2   5   5       43.19       42.43      2.18 o
  -1   5   5     1619.64     1657.63     13.42 o
   0   5   5     4707.26     5112.61     42.57 o
   1   5   5     3110.27     3313.79     15.18 o
   2   5   5       69.84       82.75      2.35 o
   3   5   5      204.67      199.66      4.79 o
   4   5   5      112.56      120.58      6.31 o
   5   5   5        0.92        1.88      2.33 o
   6   5   5       98.84       99.59      5.74 o
   7   5   5        1.98        0.61      3.01 o
   8   5   5       39.85       52.13      9.57 o
   9   5   5        5.54        0.30      6.50 o
  -7   6   5        0.05        0.53      5.43 o
  -6   6   5       25.89       29.09      4.28 o
  -5   6   5        2.42        3.97      2.80 o
  -4   6   5        1.50        3.60      1.77 o
  -3   6   5       14.75       14.26      1.51 o
  -2   6   5       17.44       16.80      1.74 o
  -1   6   5      396.82      403.52      6.42 o
   0   6   5      709.14      845.23      9.38 o
   1   6   5      297.87      268.62      5.13 o
   2   6   5      762.75      788.02      7.08 o
   3   6   5      466.19      506.54      6.92 o
   4   6   5       41.64       44.23      2.25 o
   5   6   5       18.28       17.51      2.12 o
   6   6   5       91.71       94.40      4.96 o
   7   6   5        0.07        3.51      3.67 o
   8   6   5        1.30        1.62      5.44 o
   9   6   5        1.68       14.65      6.54 o
  -7   7   5        0.02        0.00      5.13 o
  -6   7   5       12.30       12.13      3.99 o
  -5   7   5        0.09        0.00      3.91 o
  -4   7   5      231.54      249.69      6.88 o
  -3   7   5      157.60      147.34      4.66 o
  -2   7   5       15.37       10.72      1.72 o
  -1   7   5       54.28       52.01      2.77 o
   0   7   5        2.81        1.24      1.56 o
   1   7   5       86.70       93.22      3.26 o
   2   7   5        5.01        3.61      1.31 o
   3   7   5       36.40       44.09      2.25 o
   4   7   5       53.88       58.30      3.55 o
   5   7   5       22.39       17.55      1.59 o
   6   7   5       18.51       19.40      5.14 o
   7   7   5       21.95       12.92      4.71 o
   8   7   5       39.68       41.52      6.77 o
   9   7   5       34.99       39.07      8.78 o
  -6   8   5        6.52        0.00      6.71 o
  -5   8   5       66.85       69.43      6.78 o
  -4   8   5      185.18      174.90      7.53 o
  -3   8   5        0.34        2.50      2.08 o
  -2   8   5        1.34        1.27      2.20 o
  -1   8   5      726.86      701.84     10.33 o
   0   8   5      102.75      116.13      4.20 o
   1   8   5      130.60      127.45      4.58 o
   2   8   5      439.17      474.86      6.90 o
   3   8   5      174.39      167.64      4.41 o
   4   8   5       89.26       87.58      3.46 o
   5   8   5      287.17      280.55      7.84 o
   6   8   5       68.43       67.37      8.25 o
   7   8   5        0.47        1.66      5.20 o
   8   8   5        2.15        0.52      7.72 o
   9   8   5       25.86       29.48      8.03 o
  -6   9   5       21.58       12.54      6.92 o
  -5   9   5       13.18        6.71      5.13 o
  -4   9   5      219.34      218.08     10.38 o
  -3   9   5      352.07      361.08      9.69 o
  -2   9   5      514.02      506.26      9.57 o
  -1   9   5      369.21      377.46      9.75 o
   0   9   5        6.49        8.09      2.18 o
   1   9   5       33.05       37.69      3.07 o
   2   9   5      154.97      153.40      5.40 o
   3   9   5      193.63      203.39      5.70 o
   4   9   5      198.82      195.69      7.35 o
   5   9   5        9.83        7.30      2.65 o
   6   9   5       67.09       77.80      8.51 o
   7   9   5        0.01        3.77      6.28 o
   8   9   5       38.58       42.96      6.42 o
  -5  10   5        6.17        6.84      5.22 o
  -4  10   5       22.11       18.08      5.93 o
  -3  10   5      227.76      214.30      8.60 o
  -2  10   5      230.74      218.47      9.87 o
  -1  10   5      209.84      215.50      7.14 o
   0  10   5      246.95      234.82      8.66 o
   1  10   5      105.51      110.30      4.54 o
   2  10   5       23.76       26.13      2.92 o
   3  10   5        2.78        2.71      3.39 o
   4  10   5       50.21       48.34      4.36 o
   5  10   5        1.49        0.53      2.98 o
   6  10   5       86.46       85.41      7.76 o
   7  10   5       13.82        9.50      5.08 o
   8  10   5        0.00        0.00      5.62 o
  -4  11   5       26.18       18.08      6.47 o
  -3  11   5        7.50        7.38      3.88 o
  -2  11   5        0.93        1.95      3.07 o
  -1  11   5      114.03      100.37      5.34 o
   0  11   5      331.66      314.60      7.98 o
   1  11   5      147.64      153.52      5.29 o
   2  11   5        6.00        1.17      1.46 o
   3  11   5       36.02       33.97      4.52 o
   4  11   5       53.74       64.60      5.49 o
   5  11   5        1.99        0.00      4.11 o
   6  11   5        6.99        8.98      5.45 o
   7  11   5        4.05       10.27      5.87 o
   8  11   5        4.20        5.39      6.36 o
  -4  12   5        7.39       11.82      5.85 o
  -3  12   5        2.81        0.00      4.22 o
  -2  12   5        1.97        0.96      3.37 o
  -1  12   5      143.22      133.42      6.10 o
   0  12   5        4.19        3.88      2.65 o
   1  12   5        8.41        3.30      2.62 o
   2  12   5       38.03       38.93      3.95 o
   3  12   5       10.89       11.41      4.07 o
   4  12   5       20.16       21.62      4.81 o
   5  12   5        6.35        2.77      4.48 o
   6  12   5        0.13        1.88      6.34 o
   7  12   5        7.39        9.46      6.04 o
  -2  13   5        9.91        8.96      3.80 o
  -1  13   5       47.39       53.24      4.37 o
   0  13   5       32.07       35.45      3.99 o
   1  13   5        0.29        1.56      5.06 o
   2  13   5       18.92       24.80      5.19 o
   3  13   5       23.96       22.90      4.55 o
   4  13   5        3.31        0.97      4.61 o
   5  13   5        4.74        5.76      5.12 o
   6  13   5       32.65       41.52      7.25 o
  -1  14   5        1.19        2.03      5.85 o
   0  14   5        8.11        7.93      6.38 o
   1  14   5       11.73        6.32      5.23 o
   2  14   5       12.68        9.52      5.49 o
   3  14   5       11.16       12.26      5.06 o
   4  14   5       23.54       18.68      5.14 o
   5  14   5        0.72        4.10      6.54 o
   2  15   5        6.89       12.35      5.32 o
  -3 -10   6       84.23       81.98      9.55 o
  -2 -10   6        3.09        1.58      6.13 o
  -1 -10   6       29.49       27.38      6.51 o
   0 -10   6       12.21        8.00      6.88 o
   1 -10   6        1.00        5.00      6.56 o
   2 -10   6       43.47       37.70      6.49 o
  -5  -9   6        2.89        7.89      6.95 o
  -4  -9   6        0.33        0.00      6.74 o
  -3  -9   6      197.25      202.59     15.49 o
  -2  -9   6       28.36       30.64      7.04 o
  -1  -9   6        0.55        3.48      6.08 o
   0  -9   6       18.19       27.22      6.45 o
   1  -9   6        7.31        1.59      6.43 o
   2  -9   6       18.36       23.02      5.68 o
   3  -9   6        9.51        6.08      4.42 o
  -6  -8   6        0.00        0.00      8.96 o
  -5  -8   6       20.51       22.76      6.50 o
  -4  -8   6        7.94        5.19      5.62 o
  -3  -8   6       16.75       12.08      5.79 o
  -2  -8   6        0.65        0.00      6.02 o
  -1  -8   6        4.80        5.29      6.23 o
   0  -8   6        0.45        0.00      6.33 o
   1  -8   6        0.73        0.00      5.32 o
   2  -8   6       41.57       46.27      4.78 o
   3  -8   6        0.01        3.83      3.95 o
   4  -8   6       31.73       35.82      5.17 o
  -6  -7   6        6.46        3.76      8.83 o
  -5  -7   6        0.42        3.26      5.59 o
  -4  -7   6        0.09        0.00      5.18 o
  -3  -7   6       88.85       88.07      7.26 o
  -2  -7   6        8.50       14.20      5.63 o
  -1  -7   6       25.16       22.83      5.70 o
   0  -7   6       25.28       24.69      7.76 o
   1  -7   6       19.66       19.34      4.12 o
   2  -7   6      302.60      308.37     10.03 o
   3  -7   6        6.67        4.60      3.63 o
   4  -7   6        1.74        6.93      4.52 o
   5  -7   6       32.25       42.61      6.43 o
  -7  -6   6       41.66       46.28      9.54 o
  -6  -6   6        1.14        0.00      7.97 o
  -5  -6   6        2.53        1.52      3.64 o
  -4  -6   6        1.90        2.45      3.56 o
  -3  -6   6       49.00       49.59      4.90 o
  -2  -6   6       33.94       37.23      4.57 o
  -1  -6   6        0.00        0.20      4.29 o
   0  -6   6      214.15      219.54     11.33 o
   1  -6   6       22.86       16.37      4.00 o
   2  -6   6       43.60       42.58      4.39 o
   3  -6   6        8.14       14.45      3.32 o
   4  -6   6        0.39        0.00      3.37 o
   5  -6   6       70.49       84.57      6.47 o
   6  -6   6       12.03       26.56      6.85 o
  -7  -5   6       17.90       37.17      8.74 o
  -6  -5   6       51.13       40.60      5.82 o
  -5  -5   6       14.99       13.49      3.68 o
  -4  -5   6        1.45        0.00      3.28 o
  -3  -5   6        0.12        0.80      3.62 o
  -2  -5   6       45.01       39.22      3.25 o
  -1  -5   6      202.70      188.93      8.44 o
   0  -5   6       72.61       74.80      6.19 o
   1  -5   6      170.67      168.49      7.84 o
   2  -5   6      360.81      368.85     11.07 o
   3  -5   6       20.27       12.59      3.57 o
   4  -5   6        2.12        0.46      3.24 o
   5  -5   6        0.07        0.00      4.60 o
   6  -5   6        0.36        0.80      5.12 o
   7  -5   6        5.14        2.13      5.86 o
  -7  -4   6        8.66        8.63      5.52 o
  -6  -4   6       22.83       17.92      6.83 o
  -5  -4   6       36.58       43.63      3.62 o
  -4  -4   6       88.62       82.34      4.49 o
  -3  -4   6       43.18       43.79      3.58 o
  -2  -4   6       93.48       87.17      3.70 o
  -1  -4   6       69.89       77.08      5.49 o
   0  -4   6      143.34      146.61      7.29 o
   1  -4   6       12.27       10.38      2.41 o
   2  -4   6     1036.45     1070.71     14.74 o
   3  -4   6        5.64        1.79      3.82 o
   4  -4   6      628.94      664.71     13.22 o
   5  -4   6       24.87       19.35      3.58 o
   6  -4   6       52.96       53.97      5.80 o
   7  -4   6       21.14       19.50      5.81 o
  -8  -3   6        5.82        2.43      6.79 o
  -7  -3   6       14.89       17.92      5.98 o
  -6  -3   6        6.49        6.56      3.01 o
  -5  -3   6       38.82       34.35      3.31 o
  -4  -3   6        8.12        4.25      2.15 o
  -3  -3   6      178.38      193.02      4.98 o
  -2  -3   6       21.78       24.04      2.53 o
  -1  -3   6      223.90      210.36      6.41 o
   0  -3   6       78.86       70.34      3.72 o
   1  -3   6        5.39        3.13      2.45 o
   2  -3   6      553.65      520.13     13.25 o
   3  -3   6      496.03      486.46      9.58 o
   4  -3   6     1421.28     1347.55     16.83 o
   5  -3   6      387.40      404.03     10.00 o
   6  -3   6       69.83       82.22      6.74 o
   7  -3   6       76.49       78.98      9.38 o
   8  -3   6        0.00        0.00      7.39 o
  -8  -2   6        2.01        4.18      5.41 o
  -7  -2   6        3.47        2.80      3.59 o
  -6  -2   6       18.20       16.48      3.61 o
  -5  -2   6      113.20      123.34      5.03 o
  -4  -2   6        0.01        0.42      1.26 o
  -3  -2   6      382.72      369.13     10.32 o
  -2  -2   6      179.36      172.14      4.43 o
  -1  -2   6        5.05        7.38      1.72 o
   0  -2   6      979.76      962.69     12.11 o
   1  -2   6       33.14       28.01      2.61 o
   2  -2   6      202.69      215.72      6.75 o
   3  -2   6      335.22      321.94      7.47 o
   4  -2   6       42.07       45.43      2.91 o
   5  -2   6     2111.55     2067.04     33.47 o
   6  -2   6      124.82      129.36      6.97 o
   7  -2   6       50.37       53.88      6.18 o
   8  -2   6        9.31        3.42      6.32 o
  -8  -1   6      100.47       82.48      7.70 o
  -7  -1   6       14.47        8.76      3.89 o
  -6  -1   6        6.20        9.91      3.65 o
  -5  -1   6       33.30       25.41      2.89 o
  -4  -1   6       24.59       24.95      1.78 o
  -3  -1   6       43.03       41.08      2.08 o
  -2  -1   6       85.13       89.20      3.16 o
  -1  -1   6      529.71      555.51      7.68 o
   0  -1   6      226.17      214.07      4.38 o
   1  -1   6     1029.27     1107.62     11.45 o
   2  -1   6        8.63       13.00      2.23 o
   3  -1   6       11.91       14.11      2.27 o
   4  -1   6       19.28       16.14      2.33 o
   5  -1   6       20.43       21.00      2.11 o
   6  -1   6       12.93        9.71      3.41 o
   7  -1   6       41.60       41.75      5.75 o
   8  -1   6       61.05       60.34      6.32 o
  -8   0   6       50.61       46.66      7.00 o
  -7   0   6       25.26       26.43      4.56 o
  -6   0   6      110.99      113.80      6.95 o
  -5   0   6       58.01       61.91      5.94 o
  -4   0   6       43.36       41.97      2.58 o
  -3   0   6       85.42       84.50      2.99 o
  -2   0   6        0.08        1.01      0.94 o
  -1   0   6      630.06      640.57      6.81 o
   0   0   6      137.35      131.37      3.20 o
   1   0   6     2669.00     3048.29     15.77 o
   2   0   6     1444.23     1344.55     14.94 o
   3   0   6        1.33        0.00      1.39 o
   4   0   6        1.20        0.00      1.68 o
   5   0   6       80.25       82.38      3.12 o
   6   0   6      104.21      105.78      5.56 o
   7   0   6       32.93       29.46      5.77 o
   8   0   6        0.03        0.00      4.96 o
   9   0   6       17.19       10.14      7.37 o
  -8   1   6        6.62        5.05      5.50 o
  -7   1   6       44.40       51.16      5.60 o
  -6   1   6        3.20        3.17      3.05 o
  -5   1   6       11.36        6.77      2.98 o
  -4   1   6       28.37       30.78      1.95 o
  -3   1   6      297.02      281.02      5.64 o
  -2   1   6      239.07      253.61      5.14 o
  -1   1   6        6.30        7.82      1.05 o
   0   1   6       55.49       71.09      2.38 o
   1   1   6     1456.43     1567.04     11.35 o
   2   1   6      310.61      311.88      5.52 o
   3   1   6        0.06        0.64      1.32 o
   4   1   6      206.68      192.74      5.69 o
   5   1   6       95.26       83.43      3.60 o
   6   1   6       14.75       17.10      2.16 o
   7   1   6        0.73        0.00      4.20 o
   8   1   6        3.40        1.25      4.87 o
   9   1   6       50.37       44.28      8.20 o
  -8   2   6        2.88        1.92      5.23 o
  -7   2   6        5.40        2.45      4.24 o
  -6   2   6        3.68        4.50      3.07 o
  -5   2   6       60.10       65.38      3.32 o
  -4   2   6       19.61       22.22      2.02 o
  -3   2   6       17.56       17.52      1.60 o
  -2   2   6       20.68       24.73      1.93 o
  -1   2   6      582.50      576.18      5.60 o
   0   2   6     1867.04     1848.85     12.62 o
   1   2   6      238.10      243.37      4.54 o
   2   2   6      667.96      749.73      7.61 o
   3   2   6      834.77      944.97      9.26 o
   4   2   6       88.42       76.68      3.34 o
   5   2   6      107.58      109.52      3.81 o
   6   2   6        9.92        8.73      1.29 o
   7   2   6       28.83       23.91      3.36 o
   8   2   6        0.20        0.00      4.83 o
   9   2   6       52.04       67.02     10.73 o
  -8   3   6        0.39        2.60      5.60 o
  -7   3   6        3.46        6.10      5.45 o
  -6   3   6        9.33       12.94      4.13 o
  -5   3   6       14.75       16.22      2.19 o
  -4   3   6      208.68      216.47      6.62 o
  -3   3   6       19.06       18.94      1.28 o
  -2   3   6      929.61      924.53      8.37 o
  -1   3   6      134.34      121.42      3.27 o
   0   3   6       66.11       76.41      2.44 o
   1   3   6      244.39      260.27      6.23 o
   2   3   6      161.07      144.50      3.90 o
   3   3   6     1020.66     1019.78     16.90 o
   4   3   6       36.16       33.62      2.92 o
   5   3   6       62.99       68.62      6.33 o
   6   3   6      156.92      146.30      5.08 o
   7   3   6       61.48       70.62      5.01 o
   8   3   6        0.31        0.00      4.84 o
   9   3   6        3.97        0.00      5.70 o
  -7   4   6       20.09       28.21      5.31 o
  -6   4   6        0.92        1.85      3.75 o
  -5   4   6        7.80        8.86      1.60 o
  -4   4   6       62.27       58.89      2.84 o
  -3   4   6      354.56      339.56      4.69 o
  -2   4   6     1202.01     1271.69     11.78 o
  -1   4   6     1263.85     1298.79     13.97 o
   0   4   6      650.85      640.53     10.35 o
   1   4   6        0.16        0.97      1.11 o
   2   4   6      642.63      610.94      9.25 o
   3   4   6        4.41       10.13      1.42 o
   4   4   6      231.16      235.85      8.04 o
   5   4   6      350.47      343.92      8.77 o
   6   4   6      128.87      126.30      5.19 o
   7   4   6       10.15        5.33      3.41 o
   8   4   6        1.29        0.00      4.79 o
   9   4   6       12.01        8.31      6.91 o
  -7   5   6       10.19        8.66      5.12 o
  -6   5   6        0.98        2.53      4.03 o
  -5   5   6       29.39       30.89      3.74 o
  -4   5   6        0.64        1.60      2.23 o
  -3   5   6      512.24      504.93      8.54 o
  -2   5   6      414.88      435.45      6.71 o
  -1   5   6      383.93      461.40      6.45 o
   0   5   6      718.64      735.34      9.67 o
   1   5   6       38.92       39.31      2.15 o
   2   5   6      167.53      161.98      3.71 o
   3   5   6       82.28       97.39      2.77 o
   4   5   6      140.17      146.86      5.12 o
   5   5   6       44.20       52.26      5.75 o
   6   5   6       33.33       26.04      3.66 o
   7   5   6        1.26        1.64      3.45 o
   8   5   6       12.73        8.47      5.81 o
   9   5   6        7.73        5.28      6.60 o
  -7   6   6        0.01        0.00      5.18 o
  -6   6   6        8.60       16.49      5.34 o
  -5   6   6       55.47       62.03      5.64 o
  -4   6   6        1.14        0.00      1.52 o
  -3   6   6        2.53        3.83      0.92 o
  -2   6   6       30.01       32.19      2.37 o
  -1   6   6       67.00       78.09      3.71 o
   0   6   6       17.66       34.82      2.59 o
   1   6   6      281.92      330.86      5.80 o
   2   6   6      147.82      121.16      3.40 o
   3   6   6        7.15       19.16      2.08 o
   4   6   6      353.62      346.42      5.12 o
   5   6   6      118.78      122.17      7.20 o
   6   6   6        0.01        0.79      3.09 o
   7   6   6      368.74      383.13     10.65 o
   8   6   6        5.85        5.25      6.14 o
   9   6   6       11.17       11.28      7.20 o
  -6   7   6       17.76       27.90      5.70 o
  -5   7   6        8.62       10.68      4.76 o
  -4   7   6        1.56        1.08      2.80 o
  -3   7   6      238.09      251.93      5.61 o
  -2   7   6        0.51        0.36      1.78 o
  -1   7   6      237.67      240.39      5.35 o
   0   7   6      236.86      270.92      6.31 o
   1   7   6      192.02      209.13      5.44 o
   2   7   6      289.69      263.87      5.01 o
   3   7   6       28.40       29.21      2.02 o
   4   7   6        1.62        1.35      1.17 o
   5   7   6      246.93      226.41      4.95 o
   6   7   6        7.64        8.44      2.51 o
   7   7   6      575.67      615.93     16.66 o
   8   7   6       13.24        7.99      6.64 o
   9   7   6      252.38      283.77     16.22 o
  -6   8   6       18.09       21.09      5.54 o
  -5   8   6       85.74       97.75     10.54 o
  -4   8   6      329.18      347.78      9.52 o
  -3   8   6      426.89      434.11     12.13 o
  -2   8   6       48.13       47.22      2.93 o
  -1   8   6        4.58        3.56      1.94 o
   0   8   6      426.25      426.35      7.22 o
   1   8   6       42.42       42.86      2.91 o
   2   8   6      220.74      189.32      5.94 o
   3   8   6       84.91       73.72      3.03 o
   4   8   6       14.37       14.77      1.37 o
   5   8   6       22.28       22.04      2.33 o
   6   8   6        0.32        0.00      5.41 o
   7   8   6       56.86       51.03      7.48 o
   8   8   6        3.13        5.82      5.36 o
   9   8   6      364.83      388.69     23.89 o
  -6   9   6       31.94       23.37      5.98 o
  -5   9   6       29.76       23.18      5.62 o
  -4   9   6      567.39      555.31     14.19 o
  -3   9   6       68.41       75.27      4.86 o
  -2   9   6      216.91      206.60      5.99 o
  -1   9   6        8.93        8.93      2.19 o
   0   9   6      188.27      201.68      5.37 o
   1   9   6       14.20       17.79      2.20 o
   2   9   6        4.25        8.48      1.83 o
   3   9   6       45.25       47.34      2.76 o
   4   9   6      220.46      243.47      8.77 o
   5   9   6        2.20        0.00      3.18 o
   6   9   6      121.05      123.46      9.47 o
   7   9   6        4.25        0.00      6.01 o
   8   9   6        2.10        0.70      6.48 o
  -5  10   6        0.18        0.06      5.64 o
  -4  10   6        1.01        4.67      5.15 o
  -3  10   6       93.59       82.74      5.20 o
  -2  10   6      348.39      337.07      7.57 o
  -1  10   6       46.81       48.20      3.56 o
   0  10   6        5.29        4.49      2.23 o
   1  10   6       80.88       74.15      3.43 o
   2  10   6       72.34       80.02      3.65 o
   3  10   6        8.62        5.74      1.91 o
   4  10   6      101.41       99.02      5.92 o
   5  10   6       82.09       76.66      6.01 o
   6  10   6       44.70       43.69     10.10 o
   7  10   6        0.16        3.75      6.37 o
   8  10   6        2.24        0.00      5.85 o
  -4  11   6        2.00        1.88      4.91 o
  -3  11   6      171.08      180.05      7.38 o
  -2  11   6        0.12        1.76      2.66 o
  -1  11   6        1.23        0.00      2.62 o
   0  11   6       16.35       13.93      2.71 o
   1  11   6       12.20       10.88      2.15 o
   2  11   6      186.15      182.09      5.33 o
   3  11   6        3.04        4.07      2.75 o
   4  11   6        0.15        0.00      3.44 o
   5  11   6       36.77       48.21      5.33 o
   6  11   6       98.71       90.70      8.15 o
   7  11   6        3.71        5.58      6.09 o
   8  11   6        0.19        0.00      6.06 o
  -3  12   6       75.76       83.49      6.40 o
  -2  12   6        2.69        2.08      3.38 o
  -1  12   6       16.32       12.44      2.97 o
   0  12   6       32.02       34.67      3.25 o
   1  12   6        0.07        0.59      2.67 o
   2  12   6        9.93        6.59      3.34 o
   3  12   6        4.02        4.36      3.66 o
   4  12   6       34.18       34.93      4.26 o
   5  12   6        0.15        0.00      5.53 o
   6  12   6       98.30      130.04     10.15 o
   7  12   6       72.79       77.35      8.66 o
  -2  13   6       29.28       29.46      4.32 o
  -1  13   6        1.69        4.20      3.21 o
   0  13   6       23.12       27.94      3.82 o
   1  13   6        7.56        5.64      3.73 o
   2  13   6       52.55       49.34      5.59 o
   3  13   6       11.59       10.85      4.59 o
   4  13   6       42.68       44.74      5.12 o
   5  13   6        2.62        1.36      5.97 o
   6  13   6        9.75        8.71      6.28 o
  -1  14   6       15.38        7.92      5.84 o
   0  14   6        1.44        3.63      5.36 o
   1  14   6        1.40        0.13      5.71 o
   2  14   6       61.92       63.54      7.87 o
   3  14   6       14.90        8.31      5.03 o
   4  14   6        0.98        0.00      5.58 o
   5  14   6       15.97       15.77      7.13 o
   2  15   6       22.59       31.64      6.10 o
   3  15   6       14.54       18.52      5.67 o
  -1 -10   7        9.49        7.11      7.14 o
   0 -10   7        2.04        5.53      7.60 o
  -4  -9   7        3.77       13.72      8.01 o
  -3  -9   7        4.45        6.24      7.52 o
  -2  -9   7        0.19        0.00      6.77 o
  -1  -9   7        3.80        2.52      7.01 o
   0  -9   7        4.82        2.71      6.27 o
   1  -9   7       40.66       40.65      5.98 o
   2  -9   7        4.00        1.80      6.44 o
  -5  -8   7        1.00        0.17      7.04 o
  -4  -8   7        5.15        3.03      7.07 o
  -3  -8   7       13.24       10.66      6.68 o
  -2  -8   7        8.19       13.06      6.93 o
  -1  -8   7        6.67       10.45      6.21 o
   0  -8   7       34.40       30.22      7.53 o
   1  -8   7        5.24        7.44      5.33 o
   2  -8   7        8.54        9.75      4.00 o
   3  -8   7       71.18       63.74      5.91 o
   4  -8   7       12.41       15.47      5.41 o
  -6  -7   7        0.83        0.13      9.77 o
  -5  -7   7       10.40        7.24      6.58 o
  -4  -7   7        0.29        5.81      5.93 o
  -3  -7   7        0.90        1.35      4.88 o
  -2  -7   7      121.47      130.04     10.40 o
  -1  -7   7       11.48        6.70      5.49 o
   0  -7   7      134.68      133.24     13.52 o
   1  -7   7       15.53       16.50      3.55 o
   2  -7   7        5.82        0.99      3.58 o
   3  -7   7      105.68       97.44      6.31 o
   4  -7   7        0.84        0.00      4.59 o
   5  -7   7        4.25        1.67      5.00 o
  -6  -6   7        2.52        4.17      8.56 o
  -5  -6   7        4.97        0.00      5.39 o
  -4  -6   7        2.81        1.44      3.91 o
  -3  -6   7       16.61       14.52      3.96 o
  -2  -6   7       41.21       40.14      4.89 o
  -1  -6   7        0.46        0.00      4.58 o
   0  -6   7      239.84      266.17     11.78 o
   1  -6   7        3.39        1.06      3.13 o
   2  -6   7        0.12        0.26      3.42 o
   3  -6   7       42.90       43.04      4.76 o
   4  -6   7        4.23        0.00      4.44 o
   5  -6   7       33.54       35.20      5.08 o
   6  -6   7       17.97       13.57      5.71 o
  -7  -5   7        0.28        7.61      7.70 o
  -6  -5   7        6.13        3.95      4.84 o
  -5  -5   7        0.19        0.00      3.95 o
  -4  -5   7      131.59      145.96      8.03 o
  -3  -5   7       28.57       22.25      4.31 o
  -2  -5   7      149.04      158.66      8.53 o
  -1  -5   7        5.32        3.02      4.21 o
   0  -5   7      573.87      570.58     13.33 o
   1  -5   7      173.20      172.72      6.82 o
   2  -5   7      605.43      651.58     16.50 o
   3  -5   7        0.18        0.75      3.38 o
   4  -5   7        1.01        2.98      3.56 o
   5  -5   7       24.97       32.40      5.60 o
   6  -5   7        0.21        0.00      5.47 o
  -7  -4   7        0.85        1.17      6.14 o
  -6  -4   7       21.18       14.22      5.11 o
  -5  -4   7        5.48        7.60      3.76 o
  -4  -4   7      133.95      134.15      6.33 o
  -3  -4   7       10.16        9.37      2.89 o
  -2  -4   7       60.22       51.88      5.23 o
  -1  -4   7        5.95        7.27      3.56 o
   0  -4   7      249.20      256.14      7.07 o
   1  -4   7      473.66      467.72     10.66 o
   2  -4   7      271.01      248.66      7.78 o
   3  -4   7      294.71      313.69     10.20 o
   4  -4   7      108.61      112.76      5.51 o
   5  -4   7       43.38       51.63      4.90 o
   6  -4   7       11.21       10.72      5.23 o
   7  -4   7        6.48        9.17      6.53 o
  -7  -3   7        2.72        0.54      5.99 o
  -6  -3   7        0.16        1.65      3.00 o
  -5  -3   7        7.09        9.92      2.65 o
  -4  -3   7       31.71       22.61      3.26 o
  -3  -3   7       50.69       56.24      4.03 o
  -2  -3   7      465.79      462.77      8.52 o
  -1  -3   7       48.71       46.38      3.68 o
   0  -3   7      316.98      335.10      8.70 o
   1  -3   7       12.86       14.22      2.67 o
   2  -3   7      116.22      127.37      7.23 o
   3  -3   7     2598.42     2521.84     25.25 o
   4  -3   7      774.45      760.45     12.16 o
   5  -3   7       78.85       64.40      5.30 o
   6  -3   7        0.02        0.00      4.65 o
   7  -3   7       15.39       20.57      6.59 o
  -7  -2   7        3.58        0.00      3.88 o
  -6  -2   7        1.99        9.43      3.27 o
  -5  -2   7       28.93       26.22      3.51 o
  -4  -2   7       27.34       22.07      2.99 o
  -3  -2   7       10.92        7.66      2.54 o
  -2  -2   7       46.85       45.47      2.79 o
  -1  -2   7      316.55      299.04      6.24 o
   0  -2   7       42.26       43.35      2.88 o
   1  -2   7      344.20      330.15      8.45 o
   2  -2   7      122.85      111.23      5.32 o
   3  -2   7      423.75      420.72      9.84 o
   4  -2   7       92.05       89.12      4.77 o
   5  -2   7       89.80       86.52      5.50 o
   6  -2   7       17.02        5.29      4.11 o
   7  -2   7        0.34        0.21      6.43 o
   8  -2   7        0.76        0.00      7.91 o
  -7  -1   7       37.79       39.23      6.08 o
  -6  -1   7        0.16        2.31      3.48 o
  -5  -1   7       76.68       72.06      5.40 o
  -4  -1   7       22.04       31.79      2.98 o
  -3  -1   7      142.76      126.17      3.20 o
  -2  -1   7        2.54        2.22      1.62 o
  -1  -1   7      221.85      234.18      8.27 o
   0  -1   7      500.76      461.55      7.21 o
   1  -1   7      318.79      299.06      7.04 o
   2  -1   7      412.51      423.37      8.51 o
   3  -1   7      174.66      162.11      5.46 o
   4  -1   7       49.64       55.50      3.99 o
   5  -1   7        5.16        1.96      1.90 o
   6  -1   7       97.55       98.30      6.48 o
   7  -1   7       93.75       91.93      7.72 o
   8  -1   7       12.73       14.26      5.28 o
  -7   0   7       10.93       19.74      4.32 o
  -6   0   7       50.80       47.98      5.28 o
  -5   0   7       15.51        9.45      3.28 o
  -4   0   7      208.92      219.13      6.52 o
  -3   0   7        7.41        5.20      2.03 o
  -2   0   7        6.16        3.91      1.37 o
  -1   0   7       33.30       35.81      1.90 o
   0   0   7        3.54        0.00      1.53 o
   1   0   7      232.89      237.94      5.26 o
   2   0   7       99.69       86.85      3.73 o
   3   0   7      879.65      877.41     13.51 o
   4   0   7        0.21        3.39      1.90 o
   5   0   7        8.05        8.54      2.18 o
   6   0   7        0.67        0.28      4.69 o
   7   0   7       98.09      111.91      8.57 o
   8   0   7        0.40        0.00      5.06 o
  -7   1   7        9.01       13.59      4.36 o
  -6   1   7        5.98        9.43      3.32 o
  -5   1   7        0.49        1.27      3.02 o
  -4   1   7       47.42       49.70      3.70 o
  -3   1   7       12.62        8.63      1.72 o
  -2   1   7      367.83      359.06      6.30 o
  -1   1   7       16.88       22.19      1.80 o
   0   1   7      504.72      547.39      7.37 o
   1   1   7     2379.41     2660.56     30.23 o
   2   1   7        0.63        3.77      1.64 o
   3   1   7      113.98      118.77      3.72 o
   4   1   7        2.03        1.03      1.70 o
   5   1   7      287.17      303.02      8.32 o
   6   1   7       60.64       62.45      7.18 o
   7   1   7      189.13      195.87     10.15 o
   8   1   7        8.11       11.65      5.12 o
   9   1   7        3.79        0.50      6.12 o
  -7   2   7        4.80        4.38      4.13 o
  -6   2   7       38.53       41.90      4.26 o
  -5   2   7        0.73        0.00      2.97 o
  -4   2   7      227.00      226.89      8.82 o
  -3   2   7       48.30       43.58      2.47 o
  -2   2   7      172.64      181.60      4.92 o
  -1   2   7       32.27       33.20      1.41 o
   0   2   7        6.55        1.86      1.32 o
   1   2   7     3745.20     3883.63     21.69 o
   2   2   7      296.77      296.81      5.30 o
   3   2   7      184.22      190.39      4.74 o
   4   2   7        3.84        3.59      1.96 o
   5   2   7       82.34       83.54      4.21 o
   6   2   7       60.75       55.60     10.02 o
   7   2   7        0.15        0.00      3.64 o
   8   2   7      115.52      127.93      8.99 o
   9   2   7       10.73       13.44      6.07 o
  -7   3   7        1.29        0.00      5.03 o
  -6   3   7       12.42        6.95      4.23 o
  -5   3   7       30.09       32.66      3.84 o
  -4   3   7      396.95      408.62     10.55 o
  -3   3   7      164.10      159.05      5.38 o
  -2   3   7      148.04      154.54      3.57 o
  -1   3   7        5.44        3.60      1.27 o
   0   3   7      519.11      509.77      7.08 o
   1   3   7      241.08      258.65      5.72 o
   2   3   7      596.49      656.64      8.33 o
   3   3   7      586.34      564.25      8.68 o
   4   3   7      654.39      677.20      9.44 o
   5   3   7       44.55       43.93      4.46 o
   6   3   7       16.07       10.27      3.57 o
   7   3   7       60.16       61.95      6.65 o
   8   3   7       47.38       47.61      6.17 o
   9   3   7        4.86       10.32      5.90 o
  -7   4   7        1.05        0.00      5.34 o
  -6   4   7        0.04        0.00      4.10 o
  -5   4   7       99.40       91.91      4.95 o
  -4   4   7       69.70       69.20      4.30 o
  -3   4   7      319.81      320.80      6.72 o
  -2   4   7      687.39      675.20      6.77 o
  -1   4   7        1.53        2.96      1.23 o
   0   4   7      395.07      397.48      7.06 o
   1   4   7      199.10      200.54      4.90 o
   2   4   7      443.79      447.14      8.53 o
   3   4   7     1731.03     1708.44     14.15 o
   4   4   7        4.97        2.73      1.33 o
   5   4   7        5.95        6.80      4.02 o
   6   4   7       48.39       43.38      5.01 o
   7   4   7       40.78       41.02      4.58 o
   8   4   7       25.09       16.38      4.95 o
   9   4   7        5.78        0.00      7.10 o
  -7   5   7       13.37       11.94      6.07 o
  -6   5   7        4.26        7.59      4.70 o
  -5   5   7       10.15        5.88      4.73 o
  -4   5   7        1.36        1.44      2.14 o
  -3   5   7       13.62       11.89      1.28 o
  -2   5   7        6.12        8.42      1.46 o
  -1   5   7        9.70        8.16      1.54 o
   0   5   7      178.39      159.34      5.00 o
   1   5   7       63.98       54.20      3.57 o
   2   5   7       11.89        6.50      1.59 o
   3   5   7       85.20       81.78      3.50 o
   4   5   7        0.03        0.00      0.86 o
   5   5   7     1038.35     1082.12     19.87 o
   6   5   7       52.43       61.03      6.76 o
   7   5   7       37.10       34.99      4.71 o
   8   5   7        0.06        0.00      5.92 o
   9   5   7        1.17        0.10      6.71 o
  -7   6   7        2.46        0.12      5.81 o
  -6   6   7        1.98        0.00      4.38 o
  -5   6   7       43.16       44.62      5.74 o
  -4   6   7       10.50       14.45      2.59 o
  -3   6   7        8.01        5.44      1.20 o
  -2   6   7      640.82      664.39     10.84 o
  -1   6   7        2.70        4.61      1.75 o
   0   6   7      313.10      285.81      8.50 o
   1   6   7       17.11       14.14      2.15 o
   2   6   7      106.54      103.97      4.30 o
   3   6   7      476.23      494.21      7.47 o
   4   6   7        6.66        7.62      1.53 o
   5   6   7     1130.68     1084.69     25.47 o
   6   6   7       17.26       21.55      3.56 o
   7   6   7      178.47      179.62      8.12 o
   8   6   7       35.74       30.94      7.71 o
   9   6   7        1.77        1.27      7.59 o
  -6   7   7      128.85      144.88      9.64 o
  -5   7   7       80.15       84.06      7.31 o
  -4   7   7        4.47        1.18      2.83 o
  -3   7   7       54.82       60.10      4.33 o
  -2   7   7      153.56      161.36      7.11 o
  -1   7   7      122.04      124.40      5.68 o
   0   7   7       19.41       22.47      2.52 o
   1   7   7        0.47        0.68      1.86 o
   2   7   7       52.26       48.46      2.90 o
   3   7   7       50.29       59.52      3.09 o
   4   7   7       37.90       40.32      2.96 o
   5   7   7       46.53       43.50      5.70 o
   6   7   7      146.90      156.64      6.87 o
   7   7   7      783.67      825.89     23.83 o
   8   7   7      181.60      186.11     13.27 o
   9   7   7       22.43       22.28      7.71 o
  -6   8   7      221.79      243.57     12.31 o
  -5   8   7       51.59       53.76      6.76 o
  -4   8   7       24.98       29.01      3.74 o
  -3   8   7        2.31        0.07      2.74 o
  -2   8   7       94.66       91.44      4.30 o
  -1   8   7      109.36      103.26      4.24 o
   0   8   7       64.41       63.36      3.68 o
   1   8   7      349.74      370.70     10.62 o
   2   8   7      285.91      297.83      5.87 o
   3   8   7      273.70      275.29      5.95 o
   4   8   7        1.39        1.12      2.10 o
   5   8   7      217.44      231.53      7.00 o
   6   8   7        2.96        0.00      4.63 o
   7   8   7      229.89      247.02     11.76 o
   8   8   7        0.39        0.78      5.64 o
   9   8   7       62.83       68.97      8.63 o
  -5   9   7       64.70       72.48      7.42 o
  -4   9   7      117.11      120.29      7.34 o
  -3   9   7       13.57       18.13      3.25 o
  -2   9   7      198.55      203.92      5.71 o
  -1   9   7        6.84        8.91      2.25 o
   0   9   7        4.84        3.91      2.10 o
   1   9   7      105.20       99.16      4.41 o
   2   9   7       11.17        9.39      2.24 o
   3   9   7        7.51        6.38      2.07 o
   4   9   7        6.52        6.53      2.78 o
   5   9   7       37.60       36.70      4.47 o
   6   9   7      105.80      108.04      9.74 o
   7   9   7       10.60        9.17      6.27 o
   8   9   7       14.53        5.40      6.03 o
  -5  10   7      149.95      138.91      9.79 o
  -4  10   7        0.47        1.70      4.78 o
  -3  10   7       60.90       58.67      4.61 o
  -2  10   7       31.96       27.04      2.87 o
  -1  10   7        0.21        0.00      2.40 o
   0  10   7      221.16      238.80      6.56 o
   1  10   7        0.37        0.00      2.02 o
   2  10   7       28.04       19.79      2.55 o
   3  10   7      120.25      116.51      5.19 o
   4  10   7       44.98       45.86      4.40 o
   5  10   7       12.46       11.05      3.54 o
   6  10   7       11.87        5.16      6.51 o
   7  10   7       16.52       15.89      6.69 o
   8  10   7        0.13        1.40      6.54 o
  -4  11   7        5.15        7.56      4.92 o
  -3  11   7        3.61        4.12      4.14 o
  -2  11   7        1.37        1.34      3.27 o
  -1  11   7       38.72       40.34      3.24 o
   0  11   7       43.12       45.52      3.18 o
   1  11   7       15.99       13.03      2.28 o
   2  11   7        1.57        2.31      2.17 o
   3  11   7       16.69       17.68      3.47 o
   4  11   7      125.06      125.19      8.22 o
   5  11   7       87.88       78.98      9.61 o
   6  11   7        3.40        7.23      6.42 o
   7  11   7       12.88       12.60      6.98 o
   8  11   7        0.68        0.38      6.58 o
  -3  12   7        0.05        3.00      4.28 o
  -2  12   7        6.73        8.75      3.39 o
  -1  12   7        4.46        3.07      2.71 o
   0  12   7        0.52        2.06      2.46 o
   1  12   7        6.02        7.36      2.40 o
   2  12   7       86.27       92.78      9.03 o
   3  12   7        6.61        2.59      3.18 o
   4  12   7       25.29       22.56      4.07 o
   5  12   7      147.99      147.46     10.89 o
   6  12   7        8.16        9.56      6.25 o
   7  12   7        0.01        0.00      6.44 o
  -2  13   7        2.29        1.07      3.60 o
  -1  13   7        0.82        0.69      2.99 o
   0  13   7       78.85       89.77      5.01 o
   1  13   7        6.12        4.10      3.24 o
   2  13   7       12.44        6.98      4.80 o
   3  13   7        1.96        1.82      4.34 o
   4  13   7        0.14        4.71      4.31 o
   5  13   7       22.11       19.79      6.49 o
   6  13   7       29.53       27.03      6.50 o
  -1  14   7       18.64       23.70      4.74 o
   0  14   7        1.42        6.28      5.11 o
   1  14   7        3.38        2.99      4.94 o
   2  14   7        0.46        5.33      4.74 o
   3  14   7       55.77       69.54      6.53 o
   4  14   7       19.20       13.37      5.58 o
   5  14   7        1.56        0.00      7.29 o
   2  15   7       52.49       60.32      6.02 o
   3  15   7       33.91       33.21      5.82 o
  -2  -9   8        5.54       12.55      7.08 o
  -1  -9   8       61.72       79.91     10.05 o
   0  -9   8        1.82        0.23      5.66 o
   1  -9   8       14.51       21.33      6.78 o
  -4  -8   8        8.65       11.40      7.49 o
  -3  -8   8       10.62        7.03      6.95 o
  -2  -8   8        5.75        6.72      6.43 o
  -1  -8   8        0.18        4.18      7.15 o
   0  -8   8        0.00        1.55      5.58 o
   1  -8   8      123.48      131.26     10.88 o
   2  -8   8       19.95       22.64      4.76 o
   3  -8   8        0.34        0.81      4.71 o
  -5  -7   8        0.86        1.32      7.64 o
  -4  -7   8       42.88       49.41      7.85 o
  -3  -7   8        2.56        2.05      5.19 o
  -2  -7   8        5.98        3.13      5.98 o
  -1  -7   8       25.18       27.75      6.83 o
   0  -7   8       90.10       73.76      7.29 o
   1  -7   8       28.14       34.67      5.57 o
   2  -7   8        2.22        0.00      3.82 o
   3  -7   8       25.80       34.13      4.87 o
   4  -7   8       47.67       56.64      7.87 o
  -5  -6   8        2.22        5.08      5.79 o
  -4  -6   8       11.51       13.46      4.78 o
  -3  -6   8        0.07        0.61      5.13 o
  -2  -6   8      105.75      101.73      8.12 o
  -1  -6   8       22.52       28.35      5.48 o
   0  -6   8      114.34      122.49      7.52 o
   1  -6   8        3.88        0.41      3.01 o
   2  -6   8       24.92       24.73      4.22 o
   3  -6   8       31.45       33.70      4.61 o
   4  -6   8       31.76       21.51      5.36 o
   5  -6   8        5.50       10.06      5.89 o
  -6  -5   8       21.05       16.55      8.33 o
  -5  -5   8        3.97        0.00      5.24 o
  -4  -5   8        0.03        0.00      4.30 o
  -3  -5   8       21.45       21.72      4.79 o
  -2  -5   8      107.81      111.20      7.99 o
  -1  -5   8      456.57      435.67     16.93 o
   0  -5   8        4.36        0.44      4.89 o
   1  -5   8      160.28      166.58      6.77 o
   2  -5   8       28.76       26.02      3.61 o
   3  -5   8        5.64        4.09      3.61 o
   4  -5   8        1.25        0.00      3.75 o
   5  -5   8       34.61       38.12      6.64 o
   6  -5   8      154.79      171.48     13.38 o
  -6  -4   8        2.84        0.00      5.24 o
  -5  -4   8        5.58        6.72      4.78 o
  -4  -4   8       71.82       67.63      6.08 o
  -3  -4   8       38.37       43.43      4.32 o
  -2  -4   8       79.80       91.30      9.23 o
  -1  -4   8        0.02        2.71      3.40 o
   0  -4   8       10.84       11.94      3.01 o
   1  -4   8     1502.53     1529.27     22.93 o
   2  -4   8      740.60      757.86     14.71 o
   3  -4   8        6.72        6.05      3.11 o
   4  -4   8      137.10      139.24      6.81 o
   5  -4   8        0.04        1.19      5.26 o
   6  -4   8       65.46       59.69      8.40 o
  -7  -3   8        0.77        0.00      6.11 o
  -6  -3   8        2.21        3.70      5.27 o
  -5  -3   8        2.97        4.75      3.18 o
  -4  -3   8       43.87       41.13      3.79 o
  -3  -3   8      156.74      152.69      6.59 o
  -2  -3   8       17.82       20.02      2.82 o
  -1  -3   8      355.08      372.34     10.13 o
   0  -3   8        0.70        0.00      2.20 o
   1  -3   8      156.90      152.23      6.53 o
   2  -3   8     1077.07     1095.85     17.02 o
   3  -3   8       49.72       53.78      4.78 o
   4  -3   8        0.78        0.00      2.69 o
   5  -3   8        1.54        4.57      3.70 o
   6  -3   8       17.54       15.12     11.49 o
   7  -3   8        0.00        0.00      6.88 o
  -7  -2   8        0.11        0.00      7.42 o
  -6  -2   8        2.45        6.12      3.86 o
  -5  -2   8        2.21        3.44      3.19 o
  -4  -2   8       29.03       26.47      3.46 o
  -3  -2   8        0.01        0.42      2.07 o
  -2  -2   8       27.81       24.26      2.71 o
  -1  -2   8      151.78      141.79      4.82 o
   0  -2   8       86.32       88.31      4.11 o
   1  -2   8       14.31       11.28      2.43 o
   2  -2   8      145.17      133.46      6.26 o
   3  -2   8       67.21       70.77      5.10 o
   4  -2   8       66.59       59.55      4.61 o
   5  -2   8      244.02      243.70      9.65 o
   6  -2   8       24.08       32.72      8.39 o
   7  -2   8        0.66        1.10      6.55 o
  -7  -1   8        0.11        0.00      4.15 o
  -6  -1   8       11.27        6.21      3.48 o
  -5  -1   8       24.01       20.65      4.04 o
  -4  -1   8        1.15        1.40      2.64 o
  -3  -1   8       27.84       31.10      2.41 o
  -2  -1   8        0.87        1.60      1.97 o
  -1  -1   8        0.00        0.00      1.30 o
   0  -1   8       85.39       83.20      3.50 o
   1  -1   8      342.32      342.04      8.58 o
   2  -1   8       27.67       41.26      4.08 o
   3  -1   8       86.54       75.44      4.29 o
   4  -1   8      118.92      124.57      5.40 o
   5  -1   8      180.97      176.88      6.11 o
   6  -1   8       87.63       87.70      9.65 o
   7  -1   8        2.10        0.00      5.27 o
   8  -1   8       25.20       24.51      5.73 o
  -7   0   8        0.81        0.00      4.45 o
  -6   0   8        0.19        1.09      3.45 o
  -5   0   8        2.13        3.02      3.48 o
  -4   0   8       34.57       44.73      4.50 o
  -3   0   8       37.11       39.93      3.85 o
  -2   0   8       22.26       15.91      2.05 o
  -1   0   8     2003.89     2107.77     17.57 o
   0   0   8       21.12       21.68      2.39 o
   1   0   8      819.42      832.46     12.39 o
   2   0   8        0.78        0.00      2.09 o
   3   0   8       21.96       22.87      2.67 o
   4   0   8      389.14      376.54      8.63 o
   5   0   8       76.63       83.77      4.34 o
   6   0   8        4.52        1.66      5.66 o
   7   0   8        1.38        0.00      5.07 o
   8   0   8       15.86       25.44      5.47 o
  -7   1   8        0.01        0.00      3.92 o
  -6   1   8       34.36       37.83      5.21 o
  -5   1   8        3.88        2.46      3.14 o
  -4   1   8       51.46       41.48      4.06 o
  -3   1   8        3.19        8.29      2.31 o
  -2   1   8        1.16        0.33      2.41 o
  -1   1   8     3584.94     3674.50     28.34 o
   0   1   8       49.16       48.69      2.70 o
   1   1   8      397.27      413.70      7.67 o
   2   1   8        8.50        7.25      2.08 o
   3   1   8      439.04      441.05      9.35 o
   4   1   8      197.18      196.58      6.17 o
   5   1   8       32.10       28.86      2.65 o
   6   1   8      342.22      347.19     14.76 o
   7   1   8        3.24        0.00      4.86 o
   8   1   8        1.00        2.71      5.68 o
  -7   2   8        0.12        4.69      4.35 o
  -6   2   8       69.53       69.98      5.22 o
  -5   2   8       10.16        9.84      3.30 o
  -4   2   8        6.25        6.82      3.04 o
  -3   2   8       20.55       19.06      2.11 o
  -2   2   8       88.91       77.92      3.83 o
  -1   2   8      113.08      101.66      3.98 o
   0   2   8      126.74      142.24      3.70 o
   1   2   8     1062.50     1051.34     12.40 o
   2   2   8       20.72       13.79      2.31 o
   3   2   8        9.27        7.36      1.95 o
   4   2   8       18.32       12.73      2.00 o
   5   2   8      160.57      164.62      5.78 o
   6   2   8      204.51      199.63     14.25 o
   7   2   8       52.33       62.21      6.67 o
   8   2   8       17.31       15.11      5.48 o
  -7   3   8        3.68        2.31      4.62 o
  -6   3   8        4.13        5.36      4.26 o
  -5   3   8       84.04       80.23      5.48 o
  -4   3   8      157.95      167.35      7.04 o
  -3   3   8       22.89       26.35      2.31 o
  -2   3   8       94.42      101.01      4.06 o
  -1   3   8       10.88        9.29      1.63 o
   0   3   8      232.21      226.51      4.74 o
   1   3   8      496.00      475.75      7.97 o
   2   3   8      176.68      173.11      5.11 o
   3   3   8      142.91      147.85      4.29 o
   4   3   8      567.15      552.84      9.84 o
   5   3   8       26.64       28.85      3.38 o
   6   3   8      104.20       89.04      8.50 o
   7   3   8       20.13       24.53      4.05 o
   8   3   8       23.39       23.87      5.37 o
   9   3   8        4.62        9.63      6.45 o
  -7   4   8        3.08        3.23      5.43 o
  -6   4   8        9.00        7.49      4.31 o
  -5   4   8       52.46       65.61      4.49 o
  -4   4   8       38.78       38.56      4.60 o
  -3   4   8       36.35       34.40      3.62 o
  -2   4   8       18.08       16.30      1.18 o
  -1   4   8      288.67      283.72      6.09 o
   0   4   8       11.78       20.48      2.04 o
   1   4   8      534.53      548.86      9.20 o
   2   4   8       47.22       47.61      2.98 o
   3   4   8      149.87      131.27      4.37 o
   4   4   8       81.23       71.98      3.58 o
   5   4   8       35.91       39.62      3.24 o
   6   4   8        0.02        0.00      4.30 o
   7   4   8        0.37        0.00      3.77 o
   8   4   8       68.90       73.63      7.28 o
   9   4   8       16.30        6.26      7.06 o
  -7   5   8        0.13        0.00      5.25 o
  -6   5   8        0.15        0.00      4.45 o
  -5   5   8        4.73        5.10      3.30 o
  -4   5   8      290.41      286.02      8.96 o
  -3   5   8       15.92       13.43      1.19 o
  -2   5   8        4.58        3.03      1.28 o
  -1   5   8       47.74       54.18      3.09 o
   0   5   8       22.70       20.36      2.29 o
   1   5   8      342.89      350.34      7.95 o
   2   5   8       20.35       24.87      2.51 o
   3   5   8     2210.04     2193.38     22.26 o
   4   5   8        0.28        0.00      1.50 o
   5   5   8      198.20      202.03      9.56 o
   6   5   8       18.53       18.31      4.84 o
   7   5   8        9.26        6.09      4.12 o
   8   5   8        2.98        0.00      6.52 o
   9   5   8       17.84       12.95      9.97 o
  -6   6   8        0.64        1.78      4.98 o
  -5   6   8        4.47        5.92      4.81 o
  -4   6   8       97.90      102.31      6.79 o
  -3   6   8       92.02      101.13      5.26 o
  -2   6   8       75.09       60.51      3.20 o
  -1   6   8      165.36      176.36      5.62 o
   0   6   8        1.04        0.88      2.19 o
   1   6   8      209.40      231.19      7.77 o
   2   6   8      119.65      126.48      4.93 o
   3   6   8       45.32       49.70      2.98 o
   4   6   8       46.67       48.12      2.72 o
   5   6   8      505.26      515.55     16.72 o
   6   6   8      226.87      218.23     10.53 o
   7   6   8        0.00        0.00      4.49 o
   8   6   8      116.04      129.43     11.40 o
   9   6   8        2.06        0.00      7.39 o
  -6   7   8        5.92        3.48      7.58 o
  -5   7   8       13.48        7.97      6.29 o
  -4   7   8       72.64       79.15      6.34 o
  -3   7   8       19.05       17.42      2.85 o
  -2   7   8        7.08        4.53      2.12 o
  -1   7   8      258.39      227.35      8.23 o
   0   7   8      100.07      101.74      4.82 o
   1   7   8      423.60      399.00      8.98 o
   2   7   8       15.00       15.19      2.62 o
   3   7   8      183.27      185.25      5.92 o
   4   7   8       10.27       11.91      2.09 o
   5   7   8       54.39       55.34      7.18 o
   6   7   8       97.39       78.04      8.22 o
   7   7   8      494.25      509.73     16.34 o
   8   7   8        8.14        5.37      6.56 o
   9   7   8        0.95        0.00      8.45 o
  -6   8   8       13.25       20.90      6.12 o
  -5   8   8        5.26        8.83      4.96 o
  -4   8   8       24.34       22.44      4.37 o
  -3   8   8       59.07       54.33      4.34 o
  -2   8   8       29.74       25.26      2.70 o
  -1   8   8      381.53      376.25      9.28 o
   0   8   8       23.09       25.99      2.92 o
   1   8   8       51.96       62.51      3.74 o
   2   8   8       81.32       85.25      4.40 o
   3   8   8       75.07       78.39      3.93 o
   4   8   8      148.00      151.90      7.94 o
   5   8   8       25.90       18.25      5.33 o
   6   8   8       40.02       29.96      5.95 o
   7   8   8      606.77      679.67     27.79 o
   8   8   8       28.21       29.29      5.78 o
  -5   9   8       24.42       13.59      4.94 o
  -4   9   8        6.27        0.00      4.67 o
  -3   9   8        0.99        0.59      3.05 o
  -2   9   8        8.04        9.59      2.61 o
  -1   9   8       18.47       12.29      2.48 o
   0   9   8       30.18       23.36      2.89 o
   1   9   8      111.67      103.52      4.74 o
   2   9   8        4.67        1.58      2.21 o
   3   9   8       32.12       35.59      3.06 o
   4   9   8       10.89       10.84      4.44 o
   5   9   8       28.77       21.16      6.33 o
   6   9   8       46.80       55.41     10.27 o
   7   9   8      119.87      120.14     10.62 o
   8   9   8        3.34        5.82      6.93 o
  -4  10   8       23.43       12.98      4.92 o
  -3  10   8       32.79       33.05      4.62 o
  -2  10   8      127.19      130.27      6.04 o
  -1  10   8        0.00        1.92      2.48 o
   0  10   8        1.74        0.34      2.37 o
   1  10   8      133.90      143.12      5.71 o
   2  10   8        0.92        1.20      2.27 o
   3  10   8       67.75       53.75      4.08 o
   4  10   8       34.88       49.44      5.56 o
   5  10   8       49.08       41.30      9.91 o
   6  10   8        0.67        1.99      6.19 o
   7  10   8        1.93        0.00      6.65 o
   8  10   8       38.33       37.30      7.28 o
  -4  11   8        0.10        0.00      4.92 o
  -3  11   8        6.47        4.15      4.14 o
  -2  11   8        0.23        2.34      3.16 o
  -1  11   8       15.98       17.75      2.75 o
   0  11   8        2.24        0.26      2.57 o
   1  11   8        6.38        4.32      2.50 o
   2  11   8        9.50        4.83      2.43 o
   3  11   8      340.70      312.45     10.55 o
   4  11   8      118.27      126.72      7.07 o
   5  11   8       18.28       21.84      6.48 o
   6  11   8       15.89        8.01      7.09 o
   7  11   8        0.06        0.00      6.94 o
  -3  12   8       16.27       14.38      4.42 o
  -2  12   8       13.55       17.10      3.39 o
  -1  12   8       15.22       15.54      2.79 o
   0  12   8       34.48       33.11      3.39 o
   1  12   8        5.24        7.68      2.62 o
   2  12   8       66.26       58.21      4.79 o
   3  12   8       24.89       18.63      3.88 o
   4  12   8      135.36      110.87      6.60 o
   5  12   8        7.22        9.79      5.71 o
   6  12   8       49.56       64.46      7.61 o
   7  12   8        3.25        0.93      6.32 o
  -2  13   8        0.00        0.22      3.70 o
  -1  13   8        2.90        1.88      3.46 o
   0  13   8       13.75       11.16      3.36 o
   1  13   8       18.54       27.47      3.85 o
   2  13   8       16.26       21.50      3.97 o
   3  13   8       12.53       20.05      4.84 o
   4  13   8        7.00        3.58      4.76 o
   5  13   8        9.23        4.84      6.35 o
   6  13   8       19.55       17.32      7.26 o
  -1  14   8       14.81       18.15      4.44 o
   0  14   8       45.22       44.21      4.45 o
   1  14   8      100.69      116.76      7.91 o
   2  14   8       25.96       12.72      5.08 o
   3  14   8        0.03        0.00      4.76 o
   4  14   8        3.25        2.41      6.83 o
   5  14   8       32.56       24.41      7.18 o
  -2  -8   9       11.11       12.38      7.27 o
  -1  -8   9       24.64       41.46      6.46 o
   0  -8   9        0.03        0.00      5.95 o
   1  -8   9        6.17        4.78      6.11 o
  -4  -7   9        2.06        3.34      6.99 o
  -3  -7   9       23.97       26.02      6.71 o
  -2  -7   9       70.60       65.88      7.76 o
  -1  -7   9        0.41        0.74      4.47 o
   0  -7   9        0.49        0.33      5.16 o
   1  -7   9        0.96        0.00      5.54 o
   2  -7   9       44.32       34.90      7.30 o
   3  -7   9        0.42        0.79      4.51 o
  -4  -6   9        6.68        3.14      5.66 o
  -3  -6   9       47.63       56.33      6.89 o
  -2  -6   9        0.56        6.27      6.11 o
  -1  -6   9      189.44      195.55      9.52 o
   0  -6   9        0.78        3.40      4.31 o
   1  -6   9        1.11        0.00      3.45 o
   2  -6   9        0.05        0.27      3.76 o
   3  -6   9        1.62        0.00      4.05 o
   4  -6   9       77.89       84.84      7.28 o
  -5  -5   9       22.75       15.09      6.35 o
  -4  -5   9       17.29       16.30      4.90 o
  -3  -5   9        0.04        0.00      4.97 o
  -2  -5   9      183.22      186.48      8.69 o
  -1  -5   9      177.74      204.32      9.31 o
   0  -5   9      251.36      283.54     12.00 o
   1  -5   9        3.16        0.56      3.08 o
   2  -5   9       94.87      100.02      5.68 o
   3  -5   9        9.10       10.18      3.83 o
   4  -5   9       96.79      101.62      7.23 o
   5  -5   9        0.14        3.97      5.82 o
  -6  -4   9        0.37        0.00      5.71 o
  -5  -4   9       14.72       20.46      5.93 o
  -4  -4   9        0.02        0.00      4.44 o
  -3  -4   9        3.12        8.92      3.75 o
  -2  -4   9        0.72        0.00      3.70 o
  -1  -4   9        4.70        5.90      4.01 o
   0  -4   9     1562.62     1634.30     24.05 o
   1  -4   9       30.43       40.10      4.70 o
   2  -4   9       71.15       62.86      5.02 o
   3  -4   9        3.94        1.14      3.25 o
   4  -4   9        0.02        0.00      3.49 o
   5  -4   9        1.53        0.00      5.54 o
   6  -4   9       89.65       94.98     11.72 o
  -6  -3   9        0.03        0.00      6.63 o
  -5  -3   9        2.59        0.78      5.30 o
  -4  -3   9        1.41        0.00      3.32 o
  -3  -3   9      130.72      133.77      6.82 o
  -2  -3   9       22.74       28.23      3.42 o
  -1  -3   9       15.32       10.41      3.68 o
   0  -3   9      314.69      320.82      8.31 o
   1  -3   9      297.10      292.67     14.51 o
   2  -3   9        0.90        0.00      3.66 o
   3  -3   9      303.09      301.79      9.63 o
   4  -3   9      123.91      125.62      5.86 o
   5  -3   9       43.94       37.41      4.92 o
   6  -3   9        9.76        0.00      7.26 o
  -6  -2   9        0.83        5.53      6.76 o
  -5  -2   9       18.55       22.98      4.36 o
  -4  -2   9       15.21       16.33      3.28 o
  -3  -2   9        0.69        2.97      3.09 o
  -2  -2   9       63.96       68.01      5.39 o
  -1  -2   9      157.65      161.80      6.93 o
   0  -2   9       69.49       63.09      3.92 o
   1  -2   9      482.90      459.98     10.08 o
   2  -2   9       45.31       38.10      4.77 o
   3  -2   9       52.56       46.48      4.41 o
   4  -2   9      107.88      115.54      6.05 o
   5  -2   9        6.69        9.27      3.95 o
   6  -2   9      105.41      105.87     19.28 o
   7  -2   9       18.10       11.97      7.59 o
  -6  -1   9        5.57        1.89      4.12 o
  -5  -1   9       44.75       43.69      4.67 o
  -4  -1   9        0.00        0.72      3.31 o
  -3  -1   9      646.43      660.88     12.70 o
  -2  -1   9       21.73       30.00      2.92 o
  -1  -1   9       46.84       46.27      4.00 o
   0  -1   9       29.36       27.83      2.60 o
   1  -1   9       10.78        9.62      3.22 o
   2  -1   9      975.18      961.32     15.51 o
   3  -1   9       25.81       24.95      3.40 o
   4  -1   9       48.58       47.87      3.86 o
   5  -1   9       21.67       20.59      3.52 o
   6  -1   9       29.83       35.32      6.71 o
   7  -1   9       64.35       57.73      8.65 o
  -7   0   9        1.56        1.56      4.62 o
  -6   0   9        0.05        0.00      4.15 o
  -5   0   9        1.75        3.69      3.01 o
  -4   0   9        0.97        1.27      3.31 o
  -3   0   9      923.37      929.16     18.19 o
  -2   0   9        0.04        3.02      2.00 o
  -1   0   9       13.37       17.04      2.08 o
   0   0   9       41.75       40.67      2.88 o
   1   0   9        1.39        3.54      2.19 o
   2   0   9      192.65      187.12      6.02 o
   3   0   9        1.14        7.42      2.62 o
   4   0   9      359.72      358.44      8.99 o
   5   0   9       21.98       22.81      3.13 o
   6   0   9        6.68        9.96      5.48 o
   7   0   9        5.98        7.94      6.16 o
   8   0   9       21.03       24.89      6.34 o
  -7   1   9        4.38        3.51      4.67 o
  -6   1   9        0.03        1.47      3.89 o
  -5   1   9       25.27       34.36      4.16 o
  -4   1   9        3.16        0.00      3.26 o
  -3   1   9      203.07      220.10      7.84 o
  -2   1   9      115.74      110.94      4.57 o
  -1   1   9      270.77      257.86      7.04 o
   0   1   9        2.43        0.84      1.74 o
   1   1   9       88.64       80.35      3.86 o
   2   1   9        0.75        0.00      2.20 o
   3   1   9        3.68        5.61      2.42 o
   4   1   9      330.41      331.36      8.46 o
   5   1   9      169.22      169.42      6.25 o
   6   1   9        0.50        0.00      4.69 o
   7   1   9        7.30        7.19      5.89 o
   8   1   9        9.85        8.44      6.17 o
  -7   2   9       15.65       13.34      5.05 o
  -6   2   9        0.24        0.00      3.63 o
  -5   2   9        5.57        5.90      3.57 o
  -4   2   9        0.40        0.00      3.01 o
  -3   2   9        4.66        4.30      2.82 o
  -2   2   9       34.47       42.55      3.89 o
  -1   2   9      102.54      101.37      3.16 o
   0   2   9        9.15        7.51      1.60 o
   1   2   9       70.31       70.74      3.42 o
   2   2   9      153.68      142.91      5.50 o
   3   2   9        3.82        7.49      2.64 o
   4   2   9      203.32      197.75      7.13 o
   5   2   9      114.95      100.71      5.21 o
   6   2   9        9.43       17.41      5.73 o
   7   2   9       24.04       22.71      6.61 o
   8   2   9       44.41       38.72      6.17 o
  -6   3   9       15.93       27.77      4.68 o
  -5   3   9       29.26       28.09      3.85 o
  -4   3   9        6.87        5.31      3.17 o
  -3   3   9       77.56       95.42      5.49 o
  -2   3   9        0.23        0.00      2.93 o
  -1   3   9       39.92       37.13      2.18 o
   0   3   9      115.90      117.81      3.74 o
   1   3   9       65.36       59.99      3.41 o
   2   3   9      760.26      743.34     11.80 o
   3   3   9       28.94       29.91      2.56 o
   4   3   9       11.46       13.41      2.16 o
   5   3   9       24.38       21.16      5.12 o
   6   3   9      148.39      152.93     10.79 o
   7   3   9       59.43       67.23      6.80 o
   8   3   9      114.85      112.11      8.86 o
  -6   4   9       97.86       94.53      7.63 o
  -5   4   9       37.50       32.61      4.04 o
  -4   4   9        1.39        0.07      3.30 o
  -3   4   9       79.60       78.47      7.40 o
  -2   4   9        1.88        3.78      1.30 o
  -1   4   9       37.61       41.81      2.74 o
   0   4   9      158.08      158.54      4.68 o
   1   4   9      240.21      257.71      6.90 o
   2   4   9       59.68       58.45      5.66 o
   3   4   9      151.31      150.16      6.20 o
   4   4   9       91.48       94.41      5.04 o
   5   4   9      106.05      102.54      8.51 o
   6   4   9        0.33        0.00      4.34 o
   7   4   9        0.04        0.00      4.79 o
   8   4   9       19.25       15.52      6.63 o
  -6   5   9       54.87       52.01      6.14 o
  -5   5   9       30.61       25.77      5.63 o
  -4   5   9        0.04        0.00      3.14 o
  -3   5   9       54.36       52.93      4.87 o
  -2   5   9       15.10       18.28      1.66 o
  -1   5   9       53.73       49.07      3.10 o
   0   5   9      129.11      129.77      5.69 o
   1   5   9        0.69        0.60      2.33 o
   2   5   9      103.70      101.63      5.23 o
   3   5   9       42.40       47.72      3.67 o
   4   5   9       65.01       74.55      4.21 o
   5   5   9        2.83        0.00      4.74 o
   6   5   9       46.88       49.88      6.26 o
   7   5   9        2.20        0.00      5.07 o
   8   5   9       26.60       30.09      7.25 o
  -6   6   9       15.44       13.39      5.29 o
  -5   6   9        8.09       11.04      5.41 o
  -4   6   9        8.82        7.17      3.69 o
  -3   6   9       20.23       22.79      3.96 o
  -2   6   9        4.78        2.73      1.86 o
  -1   6   9      192.32      197.26      6.21 o
   0   6   9       34.06       33.62      3.78 o
   1   6   9       17.91       18.92      3.18 o
   2   6   9        6.62        8.82      2.56 o
   3   6   9      161.37      150.11      5.55 o
   4   6   9       48.84       49.58      3.19 o
   5   6   9      483.76      503.09     15.18 o
   6   6   9      277.25      281.50     12.05 o
   7   6   9       25.17       22.30      6.03 o
   8   6   9       10.08        8.21      6.49 o
  -6   7   9        6.51        4.14      6.16 o
  -5   7   9        1.35        0.00      5.12 o
  -4   7   9       16.01       18.37      4.24 o
  -3   7   9      124.35      132.79      6.03 o
  -2   7   9        0.83        0.00      2.55 o
  -1   7   9      189.66      180.81      7.42 o
   0   7   9        3.83        5.53      2.58 o
   1   7   9       89.27       94.98      6.40 o
   2   7   9      205.44      203.41      7.24 o
   3   7   9        3.98        5.80      3.28 o
   4   7   9       43.11       41.46      3.67 o
   5   7   9     2621.76     2684.09     49.31 o
   6   7   9      257.60      253.75     11.77 o
   7   7   9        4.07        1.78      5.40 o
   8   7   9       31.68       30.67      7.15 o
  -5   8   9        0.80        0.00      6.01 o
  -4   8   9        0.14        0.00      4.54 o
  -3   8   9       13.63        6.07      3.86 o
  -2   8   9       19.15       13.97      2.40 o
  -1   8   9      119.51      128.56      5.89 o
   0   8   9       61.30       60.86      4.34 o
   1   8   9       72.90       80.31      4.80 o
   2   8   9       49.91       59.80      5.66 o
   3   8   9       13.06       11.13      2.92 o
   4   8   9      192.86      189.28      9.76 o
   5   8   9      779.97      836.30     25.34 o
   6   8   9       31.64       32.79      6.50 o
   7   8   9      110.86      117.86      8.87 o
   8   8   9       10.99        4.37      5.70 o
  -5   9   9       24.08       32.25      6.59 o
  -4   9   9        7.10        7.71      5.72 o
  -3   9   9       10.45        3.80      4.33 o
  -2   9   9       33.40       38.81      4.17 o
  -1   9   9       61.48       63.96      4.59 o
   0   9   9       55.05       66.26      4.63 o
   1   9   9       39.32       35.26      3.35 o
   2   9   9      110.23      107.57      5.14 o
   3   9   9        3.76        7.89      2.81 o
   4   9   9        0.86        0.00      3.94 o
   5   9   9        5.67        5.88      5.83 o
   6   9   9       83.78       79.31      8.90 o
   7   9   9        2.72        0.00      7.62 o
   8   9   9       50.10       54.45      7.06 o
  -4  10   9       10.83        8.64      5.40 o
  -3  10   9        1.97        6.12      4.26 o
  -2  10   9       12.41        7.11      3.48 o
  -1  10   9        0.39        0.00      2.60 o
   0  10   9       12.54       11.78      2.82 o
   1  10   9       98.32       89.60      4.86 o
   2  10   9      112.67      126.17      5.66 o
   3  10   9       86.13       75.87      4.89 o
   4  10   9       24.45       21.30      4.41 o
   5  10   9       28.68       26.39      6.44 o
   6  10   9       77.76       88.10      9.45 o
   7  10   9        0.15        0.00      6.95 o
   8  10   9        2.29        2.83      9.31 o
  -3  11   9        9.86        8.85      4.57 o
  -2  11   9       10.04        3.34      3.63 o
  -1  11   9        0.02        0.00      2.71 o
   0  11   9       30.81       23.61      4.23 o
   1  11   9       73.58       73.70      4.36 o
   2  11   9      358.75      302.86      8.48 o
   3  11   9       74.90       64.80      5.65 o
   4  11   9       41.91       44.68      5.43 o
   5  11   9        0.34        0.14      6.45 o
   6  11   9       10.39       11.41      7.09 o
   7  11   9        5.87       10.65      6.42 o
  -3  12   9        1.38        0.00      5.02 o
  -2  12   9       17.47       13.51      4.10 o
  -1  12   9       19.58       21.90      3.80 o
   0  12   9       19.34       21.80      3.07 o
   1  12   9       12.93       13.11      2.80 o
   2  12   9       33.94       28.26      3.94 o
   3  12   9       44.39       44.50      4.85 o
   4  12   9      151.48      138.15     11.31 o
   5  12   9       30.30       21.58      7.91 o
   6  12   9        0.34        3.35      7.53 o
   7  12   9        4.32        1.65      8.09 o
  -2  13   9       39.47       36.66      5.18 o
  -1  13   9       37.11       44.35      4.53 o
   0  13   9       19.88       19.21      3.97 o
   1  13   9        3.53        0.00      3.62 o
   2  13   9       34.34       39.73      4.49 o
   3  13   9        1.33        1.33      4.21 o
   4  13   9        0.84        0.00      6.27 o
   5  13   9       56.24       58.03      7.92 o
   6  13   9       41.69       52.01      8.49 o
   0  14   9       27.56       32.58      4.69 o
   1  14   9        0.94        6.23      4.21 o
   2  14   9       21.45       33.18      5.39 o
   3  14   9       22.27       19.00      5.19 o
   4  14   9       12.90       13.48      6.61 o
   5  14   9       32.56       35.62      7.01 o
  -2  -7  10        3.02        3.66      6.91 o
  -1  -7  10        4.86        4.54      5.78 o
   0  -7  10        0.01        1.26      6.12 o
   1  -7  10        9.16        6.26      6.02 o
  -3  -6  10       56.77       52.60      7.19 o
  -2  -6  10       85.04       70.02      7.50 o
  -1  -6  10        5.51       11.50      5.04 o
   0  -6  10       22.38       23.61      5.12 o
   1  -6  10        1.77        2.98      3.52 o
   2  -6  10       37.46       32.27      7.39 o
   3  -6  10        0.89        3.64      4.40 o
  -4  -5  10       39.94       47.77      6.39 o
  -3  -5  10        6.92        7.49      5.78 o
  -2  -5  10      307.41      295.92     13.27 o
  -1  -5  10       48.67       50.07      5.90 o
   0  -5  10       29.07       27.30      5.24 o
   1  -5  10        4.29        3.18      3.48 o
   2  -5  10        0.02        2.29      3.61 o
   3  -5  10       38.75       44.53      4.65 o
   4  -5  10       13.42       12.57      5.16 o
  -5  -4  10        4.16        6.13      6.74 o
  -4  -4  10        4.72        4.04      5.06 o
  -3  -4  10       42.22       33.38      5.66 o
  -2  -4  10      520.00      551.43     17.10 o
  -1  -4  10      250.65      263.95     17.75 o
   0  -4  10       88.13      103.27      5.59 o
   1  -4  10       66.58       68.68      5.31 o
   2  -4  10       11.14       13.77      3.46 o
   3  -4  10       50.86       48.92      4.31 o
   4  -4  10        0.05        0.63      4.67 o
   5  -4  10        5.90        5.27      5.46 o
  -5  -3  10        0.08        2.71      6.23 o
  -4  -3  10        0.67        6.41      5.62 o
  -3  -3  10       28.17       26.33      4.63 o
  -2  -3  10       68.50       75.83      7.14 o
  -1  -3  10      637.75      630.14     22.25 o
   0  -3  10       17.95       14.84      3.29 o
   1  -3  10       20.55       18.99      3.49 o
   2  -3  10       86.46       90.54      5.95 o
   3  -3  10        3.37        5.07      3.32 o
   4  -3  10       42.76       45.24      4.64 o
   5  -3  10       33.16       44.84      5.41 o
   6  -3  10        0.10        0.00      8.82 o
  -6  -2  10        0.24        3.85      7.18 o
  -5  -2  10       77.26       73.12      6.49 o
  -4  -2  10        2.48        1.01      3.91 o
  -3  -2  10        5.43        0.00      3.39 o
  -2  -2  10       29.55       23.15      3.97 o
  -1  -2  10        0.17        0.26      3.52 o
   0  -2  10      415.87      402.21      9.18 o
   1  -2  10        1.94        0.00      3.23 o
   2  -2  10      239.66      224.43     11.04 o
   3  -2  10       22.97       14.26      3.97 o
   4  -2  10       23.41       27.09      3.85 o
   5  -2  10      121.45      117.35      7.37 o
   6  -2  10        4.86        0.00      7.75 o
  -6  -1  10        0.63        2.75      4.04 o
  -5  -1  10      150.96      136.48      8.00 o
  -4  -1  10        1.45        1.36      3.66 o
  -3  -1  10        0.01        0.77      3.70 o
  -2  -1  10       19.48       17.57      3.87 o
  -1  -1  10        3.58        4.91      2.92 o
   0  -1  10      158.53      156.23      6.06 o
   1  -1  10        2.86        3.34      2.96 o
   2  -1  10      134.71      129.78      6.49 o
   3  -1  10      270.00      251.71      8.78 o
   4  -1  10       34.08       41.01      4.20 o
   5  -1  10       43.04       45.51      6.50 o
   6  -1  10        5.97        4.96      5.90 o
   7  -1  10       27.96       32.27      6.54 o
  -6   0  10        4.23        0.00      4.13 o
  -5   0  10       57.55       57.90      5.22 o
  -4   0  10        6.59        5.60      3.62 o
  -3   0  10       20.59       27.04      3.82 o
  -2   0  10       38.77       39.57      3.95 o
  -1   0  10        2.21        1.94      1.34 o
   0   0  10        0.56        1.70      2.08 o
   1   0  10       32.93       34.24      3.29 o
   2   0  10      124.90      127.86      5.37 o
   3   0  10      364.53      371.16      9.45 o
   4   0  10        5.94        3.67      3.01 o
   5   0  10       92.09       93.56      8.83 o
   6   0  10       18.85       12.71      4.73 o
   7   0  10       79.12       82.26     10.13 o
  -6   1  10        1.82        4.66      3.99 o
  -5   1  10        4.13        2.26      3.50 o
  -4   1  10        7.03        3.78      3.50 o
  -3   1  10       33.00       42.23      4.46 o
  -2   1  10        7.18        6.00      3.02 o
  -1   1  10        3.71        3.92      1.06 o
   0   1  10       60.58       51.19      3.15 o
   1   1  10       53.54       49.06      3.45 o
   2   1  10       81.37       70.08      4.08 o
   3   1  10       48.73       37.58      3.61 o
   4   1  10       60.37       55.46      4.12 o
   5   1  10      225.24      224.03      8.67 o
   6   1  10        0.66        0.69      5.67 o
   7   1  10        1.34        0.65      6.68 o
  -6   2  10        0.34        0.00      4.16 o
  -5   2  10       16.73       16.03      3.71 o
  -4   2  10        1.97        2.48      3.19 o
  -3   2  10       11.87        7.63      3.09 o
  -2   2  10       43.09       52.96      4.60 o
  -1   2  10       40.67       42.12      2.21 o
   0   2  10      503.82      522.33      7.99 o
   1   2  10       21.61       17.09      2.28 o
   2   2  10       15.05       13.90      2.52 o
   3   2  10       39.18       33.10      3.15 o
   4   2  10        5.71        9.23      2.78 o
   5   2  10        5.52        0.52      3.41 o
   6   2  10      300.46      281.64     14.44 o
   7   2  10      202.48      202.50     13.18 o
   8   2  10       14.61       19.02      6.25 o
  -6   3  10       15.02       23.03      4.67 o
  -5   3  10        7.03        5.46      3.56 o
  -4   3  10        2.55        0.51      3.46 o
  -3   3  10        1.01        0.00      3.17 o
  -2   3  10      224.78      223.01      8.07 o
  -1   3  10        4.84        4.60      1.39 o
   0   3  10      103.57       96.68      3.68 o
   1   3  10        1.58        0.00      2.25 o
   2   3  10       41.55       42.17      3.29 o
   3   3  10      297.35      305.48      8.43 o
   4   3  10       19.43       14.13      3.13 o
   5   3  10        0.11        3.22      5.07 o
   6   3  10      139.52      121.12      9.77 o
   7   3  10       60.77       70.82      6.91 o
   8   3  10       14.46       20.03      6.25 o
  -6   4  10        0.00        0.00      4.70 o
  -5   4  10       19.68       13.65      4.14 o
  -4   4  10        9.99        9.71      3.55 o
  -3   4  10        0.07        0.26      3.69 o
  -2   4  10       85.35       85.00      5.79 o
  -1   4  10        8.79        5.03      1.74 o
   0   4  10        4.77        6.89      1.93 o
   1   4  10        0.05        1.57      2.24 o
   2   4  10       13.26       11.28      2.85 o
   3   4  10        2.88        3.48      2.90 o
   4   4  10      144.65      141.37      9.57 o
   5   4  10       29.51       35.80      5.99 o
   6   4  10        0.10        0.00      5.70 o
   7   4  10        7.56        4.64      5.04 o
   8   4  10        7.90        6.85      6.09 o
  -6   5  10       15.66        9.98      5.11 o
  -5   5  10        0.44        2.02      3.84 o
  -4   5  10        7.03       15.09      3.47 o
  -3   5  10       66.68       65.82      5.70 o
  -2   5  10        2.27        3.94      2.64 o
  -1   5  10        0.65        1.56      2.32 o
   0   5  10      210.85      181.89      7.07 o
   1   5  10      677.12      635.87     11.26 o
   2   5  10       34.59       37.86      3.73 o
   3   5  10      735.25      730.64     14.06 o
   4   5  10      173.48      177.15     10.76 o
   5   5  10       84.73       80.11      8.40 o
   6   5  10        0.40        0.00      4.59 o
   7   5  10       14.23       16.03      5.08 o
   8   5  10       24.63       23.06      6.52 o
  -5   6  10       21.52       17.58      4.65 o
  -4   6  10        1.35        4.64      3.51 o
  -3   6  10        7.80        3.50      3.27 o
  -2   6  10       40.57       44.45      3.85 o
  -1   6  10       44.84       36.82      3.64 o
   0   6  10      179.38      193.76      7.74 o
   1   6  10      384.43      365.53     13.39 o
   2   6  10      201.76      202.67      7.57 o
   3   6  10     3080.95     3105.85     31.45 o
   4   6  10      599.41      584.13     19.94 o
   5   6  10        8.11        9.26      4.78 o
   6   6  10       12.17       10.10      4.69 o
   7   6  10       20.56       25.06      5.62 o
   8   6  10        0.14        6.25      7.46 o
  -5   7  10        0.45        2.24      4.98 o
  -4   7  10        0.03        2.06      4.19 o
  -3   7  10        1.63        0.00      3.77 o
  -2   7  10       21.35       17.69      3.06 o
  -1   7  10        6.26        6.48      3.00 o
   0   7  10       54.38       49.35      5.56 o
   1   7  10      330.99      323.15      9.32 o
   2   7  10      501.09      527.73     12.02 o
   3   7  10     1833.04     1845.20     25.22 o
   4   7  10      550.40      534.58     13.85 o
   5   7  10       42.76       38.53      6.89 o
   6   7  10       15.76       18.24      5.30 o
   7   7  10       84.66       92.34      8.48 o
   8   7  10        0.38        2.42      7.56 o
  -5   8  10        0.20        0.00      6.34 o
  -4   8  10        5.91        9.18      4.63 o
  -3   8  10        6.71        6.99      4.20 o
  -2   8  10       35.95       41.00      3.80 o
  -1   8  10       19.00       24.21      3.48 o
   0   8  10        6.95        6.85      2.88 o
   1   8  10       15.36       14.90      3.15 o
   2   8  10        8.14        4.42      3.25 o
   3   8  10      119.88      120.03      6.38 o
   4   8  10      170.56      166.76      7.38 o
   5   8  10       25.81       14.99      5.76 o
   6   8  10       86.06       80.59     11.07 o
   7   8  10        1.38        6.40      5.91 o
   8   8  10        2.81        3.28      6.38 o
  -4   9  10        8.80        6.00      5.40 o
  -3   9  10        3.51        5.33      4.22 o
  -2   9  10        4.17        1.20      3.39 o
  -1   9  10       93.84       98.68      5.66 o
   0   9  10      166.44      183.11      7.40 o
   1   9  10       50.95       44.57      4.31 o
   2   9  10       28.67       32.16      3.83 o
   3   9  10       97.56       81.10      5.58 o
   4   9  10      182.88      188.20      8.74 o
   5   9  10        7.93        0.00      7.72 o
   6   9  10        7.40        1.07      6.88 o
   7   9  10       11.02       15.41      6.89 o
   8   9  10        8.20        8.05      6.25 o
  -4  10  10        0.68        0.00      5.64 o
  -3  10  10        0.16        2.11      4.32 o
  -2  10  10       27.89       29.51      3.95 o
  -1  10  10        0.01        0.00      3.03 o
   0  10  10      276.18      299.42      9.33 o
   1  10  10       90.57       84.42      5.45 o
   2  10  10       56.46       51.66      6.89 o
   3  10  10       74.08       62.47      4.65 o
   4  10  10        0.34        1.81      3.50 o
   5  10  10       15.13       11.08      6.02 o
   6  10  10        5.27        5.27      7.96 o
   7  10  10       22.83       34.96     10.21 o
  -3  11  10        7.20        9.65      4.81 o
  -2  11  10       14.25       19.46      4.38 o
  -1  11  10       25.25       24.57      3.91 o
   0  11  10       24.88       18.73      3.02 o
   1  11  10      226.18      194.06      7.21 o
   2  11  10       81.14       87.43      5.19 o
   3  11  10       55.80       43.81      4.92 o
   4  11  10       11.05       12.82      6.30 o
   5  11  10       59.04       48.40      8.34 o
   6  11  10        0.00        0.00      6.87 o
   7  11  10       27.93       23.26      7.15 o
  -2  12  10        0.42        1.24      4.57 o
  -1  12  10        8.95        6.20      4.86 o
   0  12  10       13.69       21.40      3.24 o
   1  12  10        3.32        1.28      2.90 o
   2  12  10        3.26        4.01      4.14 o
   3  12  10       70.18       56.67      5.69 o
   4  12  10        3.63        3.73      6.71 o
   5  12  10        4.72       11.49      7.19 o
   6  12  10        9.99        8.67      8.48 o
  -1  13  10        0.63        1.16      4.00 o
   0  13  10       29.56       33.02      3.78 o
   1  13  10        4.87        7.22      3.97 o
   2  13  10       54.31       44.79      5.06 o
   3  13  10       46.81       51.19      4.96 o
   4  13  10       21.83       25.39      7.26 o
   5  13  10        4.41        9.09      7.54 o
   0  14  10        3.67        1.63      4.99 o
   1  14  10       13.62       15.43      4.39 o
   2  14  10       12.26       10.01      4.56 o
   3  14  10       16.88       15.09      5.38 o
   4  14  10        2.78        9.84      6.65 o
  -1  -6  11        1.06        5.13      6.42 o
   0  -6  11        2.71        2.55      5.33 o
   1  -6  11       49.65       57.57      6.70 o
  -3  -5  11       50.18       70.45      8.02 o
  -2  -5  11       52.05       59.95      7.36 o
  -1  -5  11        1.64        5.66      6.22 o
   0  -5  11        0.61        0.66      5.36 o
   1  -5  11       22.86       24.71      4.32 o
   2  -5  11       10.76        7.70      4.01 o
   3  -5  11        1.54        0.25      4.16 o
  -4  -4  11       58.11       50.12      9.07 o
  -3  -4  11      147.40      157.53     10.27 o
  -2  -4  11      202.80      195.28     11.34 o
  -1  -4  11        0.67        0.00      5.43 o
   0  -4  11       14.98       14.08      4.66 o
   1  -4  11       25.55       28.97      4.24 o
   2  -4  11       30.43       33.41      4.81 o
   3  -4  11       60.00       68.58      5.15 o
   4  -4  11       48.75       46.81      5.85 o
  -4  -3  11        0.63        0.00      6.49 o
  -3  -3  11       45.47       39.36      5.75 o
  -2  -3  11       23.92       23.23      5.67 o
  -1  -3  11        1.73        2.29      5.29 o
   0  -3  11      104.72      101.83      5.53 o
   1  -3  11      108.30      107.30      7.64 o
   2  -3  11        1.37        0.00      3.58 o
   3  -3  11      120.95      110.64     10.39 o
   4  -3  11       38.02       47.15      5.77 o
   5  -3  11       59.23       58.63      9.38 o
  -5  -2  11        5.14        7.78      6.96 o
  -4  -2  11       43.40       37.64      6.03 o
  -3  -2  11       12.20       11.08      5.08 o
  -2  -2  11       46.85       46.50      5.83 o
  -1  -2  11       20.22       18.20      5.93 o
   0  -2  11       16.77       12.72      3.27 o
   1  -2  11      288.20      301.11      8.93 o
   2  -2  11        1.15        0.06      3.35 o
   3  -2  11        0.53        3.46      3.68 o
   4  -2  11       12.41       13.49      3.82 o
   5  -2  11       38.23       38.12      6.35 o
   6  -2  11      133.87      156.13     16.70 o
  -5  -1  11        6.00        8.34      4.33 o
  -4  -1  11        7.30       11.83      4.33 o
  -3  -1  11       24.77       19.91      4.53 o
  -2  -1  11        0.00        0.00      3.95 o
  -1  -1  11       22.39       24.31      4.44 o
   0  -1  11        8.45        5.93      2.52 o
   1  -1  11      152.48      165.37      6.64 o
   2  -1  11        8.20        6.30      3.47 o
   3  -1  11       35.96       36.82      4.30 o
   4  -1  11       11.85       13.80      3.74 o
   5  -1  11       21.97       22.91      6.62 o
   6  -1  11       10.66       17.68      8.16 o
  -5   0  11       73.58       68.01      5.69 o
  -4   0  11        1.69        0.00      3.62 o
  -3   0  11        4.27        4.31      3.38 o
  -2   0  11       13.89       16.49      3.45 o
  -1   0  11      102.74      107.55      6.45 o
   0   0  11        2.47        8.42      2.46 o
   1   0  11       94.11       93.88      5.09 o
   2   0  11       51.99       49.65      4.14 o
   3   0  11      239.76      247.05      8.18 o
   4   0  11        2.03        0.00      3.35 o
   5   0  11        1.19        3.96      4.49 o
   6   0  11       21.34       31.31      5.70 o
   7   0  11        1.71        0.00      6.12 o
  -5   1  11       29.56       24.83      4.57 o
  -4   1  11        3.61        3.39      3.45 o
  -3   1  11       63.35       66.89      5.50 o
  -2   1  11       82.38       79.88      5.34 o
  -1   1  11        7.62        4.67      3.25 o
   0   1  11       19.63       23.11      2.67 o
   1   1  11      138.58      135.77      5.44 o
   2   1  11      111.92       94.38      4.93 o
   3   1  11      109.68      109.25      6.13 o
   4   1  11       98.22       83.27      6.16 o
   5   1  11      220.70      218.24     10.50 o
   6   1  11       23.50       30.08      6.38 o
   7   1  11        1.27        0.00      6.26 o
  -5   2  11        1.63        1.60      3.75 o
  -4   2  11       93.68      104.23     10.54 o
  -3   2  11       20.75       23.02      3.85 o
  -2   2  11       90.94       95.50      6.05 o
  -1   2  11        9.85        9.45      3.27 o
   0   2  11        0.37        0.00      1.99 o
   1   2  11      238.02      242.74      6.99 o
   2   2  11       23.91       23.48      2.93 o
   3   2  11      161.40      151.67      6.08 o
   4   2  11      261.05      229.80      7.95 o
   5   2  11      291.45      272.48     11.85 o
   6   2  11       93.08       93.70      9.34 o
   7   2  11        4.70        5.24      6.41 o
  -5   3  11        0.04        0.00      3.81 o
  -4   3  11       61.86       60.40      5.28 o
  -3   3  11       63.12       68.69      5.55 o
  -2   3  11        3.38        5.71      3.40 o
  -1   3  11       49.38       40.64      2.84 o
   0   3  11        2.80        0.95      2.19 o
   1   3  11       16.86       12.58      2.89 o
   2   3  11       31.62       26.62      3.75 o
   3   3  11       74.15       78.20      5.00 o
   4   3  11      243.05      212.53      8.20 o
   5   3  11       48.94       40.44      5.42 o
   6   3  11       49.81       41.41      7.14 o
   7   3  11       50.66       49.39      8.09 o
  -5   4  11        0.47        1.14      3.83 o
  -4   4  11        0.10        0.00      3.62 o
  -3   4  11        1.55        1.88      3.46 o
  -2   4  11       67.56       72.63      5.87 o
  -1   4  11      529.45      553.76     10.76 o
   0   4  11        1.29        3.43      2.25 o
   1   4  11      695.93      667.58     11.16 o
   2   4  11       22.73       20.31      3.35 o
   3   4  11       39.27       42.02      4.57 o
   4   4  11        0.30        0.00      4.90 o
   5   4  11       22.07       13.74      5.42 o
   6   4  11       34.70       52.75      7.14 o
   7   4  11       15.05       19.35      5.70 o
   8   4  11       38.89       39.61      8.04 o
  -5   5  11        0.02        0.00      4.08 o
  -4   5  11        4.71        2.74      3.62 o
  -3   5  11       45.10       50.64      5.45 o
  -2   5  11       57.46       58.70      5.66 o
  -1   5  11      197.63      206.67      7.72 o
   0   5  11        5.86        6.72      3.62 o
   1   5  11     1481.96     1473.12     18.08 o
   2   5  11      362.54      366.50      8.89 o
   3   5  11        2.26        0.00      3.44 o
   4   5  11       40.60       38.19      6.02 o
   5   5  11       74.21       69.54      7.84 o
   6   5  11       56.41       53.18      6.50 o
   7   5  11        0.38        2.42      5.49 o
   8   5  11        0.58        3.85      7.37 o
  -5   6  11        0.30        0.00      4.88 o
  -4   6  11        4.59        7.45      4.07 o
  -3   6  11        0.56        0.00      4.01 o
  -2   6  11        3.56        1.98      3.13 o
  -1   6  11        0.51        0.00      2.95 o
   0   6  11      640.32      658.00     13.36 o
   1   6  11     1119.99     1164.73     21.51 o
   2   6  11     1092.62     1102.11     17.46 o
   3   6  11       52.36       46.88      5.07 o
   4   6  11       24.01       21.56      4.07 o
   5   6  11      153.34      151.50      9.25 o
   6   6  11        8.83       12.37      5.09 o
   7   6  11        0.34        0.00      5.24 o
   8   6  11       84.64       94.57     10.28 o
  -5   7  11        0.17        0.00      5.42 o
  -4   7  11       18.30       24.65      5.03 o
  -3   7  11        1.10        0.34      4.46 o
  -2   7  11       12.66       13.89      3.12 o
  -1   7  11      193.89      193.69      7.65 o
   0   7  11        1.98        1.85      3.32 o
   1   7  11      351.95      354.44     10.33 o
   2   7  11       42.02       37.85      4.50 o
   3   7  11      194.50      175.69      9.41 o
   4   7  11        0.01        0.00      3.20 o
   5   7  11        9.26        9.47      4.82 o
   6   7  11        5.86        6.85      5.11 o
   7   7  11        5.48        8.31      5.45 o
   8   7  11        5.05        9.89      7.05 o
  -4   8  11        0.21        0.00      5.26 o
  -3   8  11        0.46        0.13      4.37 o
  -2   8  11       12.92       16.91      4.52 o
  -1   8  11        0.01        0.00      3.26 o
   0   8  11      129.83      121.12      6.32 o
   1   8  11      134.57      118.98      6.45 o
   2   8  11       57.35       57.71      5.01 o
   3   8  11      342.23      331.75     11.50 o
   4   8  11       18.75       20.16      3.80 o
   5   8  11        0.01        3.49      5.19 o
   6   8  11       45.49       50.01      6.64 o
   7   8  11       20.26       18.59      6.19 o
  -4   9  11        2.52        4.32      5.09 o
  -3   9  11        7.32       10.42      4.52 o
  -2   9  11       86.23       95.36      6.98 o
  -1   9  11      112.98      103.60      6.03 o
   0   9  11        0.06        0.97      3.28 o
   1   9  11       82.24       82.11      6.25 o
   2   9  11        6.62        9.31      3.27 o
   3   9  11        2.81        1.24      3.45 o
   4   9  11       65.96       75.90      7.72 o
   5   9  11        0.22        0.00      6.78 o
   6   9  11       24.98       33.42      6.98 o
   7   9  11        3.61        0.20      6.32 o
  -3  10  11        7.60       12.29      4.88 o
  -2  10  11        9.94       14.33      4.43 o
  -1  10  11      153.54      158.80      8.51 o
   0  10  11       40.08       41.02      4.26 o
   1  10  11        0.01        0.00      3.51 o
   2  10  11        3.87        0.00      3.33 o
   3  10  11       84.51       77.35      6.62 o
   4  10  11        3.05        5.48      5.09 o
   5  10  11       85.26      103.35     12.49 o
   6  10  11        7.90        0.00      7.48 o
   7  10  11        0.03        4.50      9.15 o
  -3  11  11       14.16       14.65      5.19 o
  -2  11  11        2.01        0.77      3.94 o
  -1  11  11       48.37       43.68      4.90 o
   0  11  11        1.23       17.91      3.79 o
   1  11  11       62.94       65.12      5.15 o
   2  11  11       11.99       12.45      3.48 o
   3  11  11       66.99       68.24      5.59 o
   4  11  11        5.45        0.28      7.47 o
   5  11  11        0.64        0.00      8.21 o
   6  11  11        9.71        4.40     13.54 o
  -2  12  11        8.76        4.17      4.56 o
  -1  12  11        0.04        2.98      3.76 o
   0  12  11       47.09       35.10      3.84 o
   1  12  11       15.45       14.43      3.40 o
   2  12  11        0.18        3.09      4.31 o
   3  12  11        0.99        0.19      4.65 o
   4  12  11       26.53       27.94      7.47 o
   5  12  11       13.36        5.60      7.86 o
   6  12  11        6.77        3.56      7.87 o
   0  13  11       27.29       28.83      4.34 o
   1  13  11       37.45       40.18      4.79 o
   2  13  11        3.22       11.69      4.30 o
   3  13  11       12.92        6.53      5.07 o
   4  13  11       30.64       24.38      7.92 o
   5  13  11       14.37       21.63      8.10 o
   2  14  11        2.51        1.94      4.70 o
   3  14  11       14.36       30.95      6.91 o
   0  -5  12        6.59       10.06      7.54 o
   1  -5  12       54.23       70.48      7.51 o
  -2  -4  12       43.10       48.04      8.10 o
  -1  -4  12       40.49       39.34      6.50 o
   0  -4  12       20.49       24.61      7.21 o
   1  -4  12       11.07       10.46      6.64 o
   2  -4  12       45.56       50.17      5.01 o
   3  -4  12       27.25       32.52      4.73 o
  -3  -3  12       73.04       71.82      9.00 o
  -2  -3  12       16.62        8.97      6.89 o
  -1  -3  12      135.64      155.32     12.10 o
   0  -3  12        4.95        6.78      5.24 o
   1  -3  12        1.78        6.96      6.02 o
   2  -3  12       15.90       22.02      4.15 o
   3  -3  12       18.80       21.55      4.56 o
   4  -3  12      176.55      208.05     10.38 o
  -4  -2  12        8.56        0.00      6.81 o
  -3  -2  12       28.61       42.36      6.03 o
  -2  -2  12       19.85       11.73      5.76 o
  -1  -2  12       74.73       90.97      9.56 o
   0  -2  12       17.13       14.89      4.31 o
   1  -2  12       26.08       18.53      3.53 o
   2  -2  12       71.51       74.87      5.61 o
   3  -2  12        3.76        7.34      4.05 o
   4  -2  12       26.24       27.23      5.24 o
   5  -2  12        0.67        3.96      6.16 o
  -4  -1  12        0.94        0.00      4.46 o
  -3  -1  12       12.73       15.09      4.40 o
  -2  -1  12       15.92       14.04      4.23 o
  -1  -1  12        5.21        2.63      5.53 o
   0  -1  12       73.35       74.11      6.00 o
   1  -1  12       82.72       92.58      5.31 o
   2  -1  12       11.06       15.93      3.60 o
   3  -1  12       25.05       18.73      3.88 o
   4  -1  12       76.41       87.67      6.31 o
   5  -1  12        1.55        0.00      5.98 o
  -4   0  12       18.09       13.33      4.15 o
  -3   0  12       13.25       11.48      4.09 o
  -2   0  12        2.21        1.42      3.89 o
  -1   0  12       29.17       31.72      4.75 o
   0   0  12      176.02      174.12      8.37 o
   1   0  12       34.73       29.91      3.60 o
   2   0  12       88.23       74.62      5.12 o
   3   0  12       44.15       50.83      4.88 o
   4   0  12      108.97      119.99      8.06 o
   5   0  12       30.63       24.78      5.50 o
   6   0  12        3.28        5.42      6.69 o
  -5   1  12       18.10       20.39      4.97 o
  -4   1  12        2.90        0.00      4.16 o
  -3   1  12       11.35       11.15      3.98 o
  -2   1  12        0.30        0.00      3.49 o
  -1   1  12      114.35      119.36      8.24 o
   0   1  12       66.31       60.90      5.19 o
   1   1  12       97.14       92.63      5.25 o
   2   1  12      113.89      111.95      5.47 o
   3   1  12       76.40       75.62      8.87 o
   4   1  12       49.19       52.23      4.48 o
   5   1  12        1.42        0.00      4.83 o
   6   1  12       77.59       86.07      8.51 o
  -5   2  12        4.39        5.12      4.15 o
  -4   2  12        1.36        0.07      3.83 o
  -3   2  12       33.50       39.82      4.93 o
  -2   2  12       27.59       28.93      4.03 o
  -1   2  12        0.34        0.10      3.73 o
   0   2  12       12.26        8.45      2.28 o
   1   2  12       70.08       75.67      4.99 o
   2   2  12      237.97      243.00      7.62 o
   3   2  12        0.18        0.00      3.02 o
   4   2  12      108.96       76.76      5.15 o
   5   2  12        0.05        0.46      4.04 o
   6   2  12       62.44       81.28      9.33 o
   7   2  12        7.42        0.99      7.38 o
  -5   3  12        0.16        0.00      4.51 o
  -4   3  12        3.52        0.61      4.31 o
  -3   3  12       68.30       80.55      6.25 o
  -2   3  12        2.42        3.08      3.81 o
  -1   3  12      164.18      183.47      8.63 o
   0   3  12        0.03        0.78      2.31 o
   1   3  12       29.90       29.01      3.00 o
   2   3  12       98.65       89.48      5.21 o
   3   3  12       12.32        4.09      2.97 o
   4   3  12        4.80        0.00      3.94 o
   5   3  12        2.27        2.50      4.81 o
   6   3  12       29.80       17.62      6.51 o
   7   3  12        1.04        0.00      6.25 o
  -5   4  12        4.97        6.03      4.65 o
  -4   4  12       21.76       18.43      4.22 o
  -3   4  12      111.03      105.66      6.72 o
  -2   4  12        6.66       12.14      3.97 o
  -1   4  12      549.69      598.57     13.44 o
   0   4  12       41.24       34.89      3.27 o
   1   4  12       11.20       10.63      2.80 o
   2   4  12       24.33       21.98      3.55 o
   3   4  12      194.44      222.76      9.02 o
   4   4  12      167.66      166.75      9.59 o
   5   4  12        8.95        2.65      5.76 o
   6   4  12        1.62        7.22      6.31 o
   7   4  12       61.59       70.93      7.19 o
  -5   5  12        6.74        6.26      7.55 o
  -4   5  12        3.03        4.99      4.26 o
  -3   5  12        0.62        0.00      4.09 o
  -2   5  12       73.26       86.38      6.78 o
  -1   5  12      209.98      213.20      8.41 o
   0   5  12      461.33      474.10     18.74 o
   1   5  12       91.71       95.14      4.93 o
   2   5  12      354.55      369.20      9.28 o
   3   5  12       18.83       21.60      3.36 o
   4   5  12       42.34       41.35      6.81 o
   5   5  12        0.07        0.00      5.10 o
   6   5  12       79.49       84.28      9.60 o
   7   5  12       16.23       22.14      5.53 o
  -4   6  12        0.66        1.51      4.12 o
  -3   6  12       34.83       36.88      5.35 o
  -2   6  12        5.52        4.06      3.37 o
  -1   6  12       19.39       19.62      4.33 o
   0   6  12       83.34       82.75      5.87 o
   1   6  12      723.54      682.09     21.27 o
   2   6  12       27.52       32.21      3.85 o
   3   6  12        1.38        1.55      3.45 o
   4   6  12       40.37       37.82      5.47 o
   5   6  12        0.09        5.33      5.06 o
   6   6  12       60.29       63.99      7.52 o
   7   6  12        8.31        3.64      6.11 o
  -4   7  12        1.98        3.57      4.45 o
  -3   7  12        4.43        6.38      4.76 o
  -2   7  12        8.50        7.08      4.52 o
  -1   7  12        0.84        1.60      3.59 o
   0   7  12        6.39        8.10      4.00 o
   1   7  12      639.91      638.49     15.49 o
   2   7  12       26.27       33.86      4.20 o
   3   7  12       51.75       54.40      5.21 o
   4   7  12       68.53       71.33      5.55 o
   5   7  12        0.34        0.00      5.24 o
   6   7  12        0.54        0.00      5.66 o
   7   7  12        1.14        0.14      5.92 o
  -4   8  12       13.66        7.23      4.95 o
  -3   8  12       10.14        7.68      4.43 o
  -2   8  12        5.14        2.15      4.20 o
  -1   8  12       58.42       65.53      5.15 o
   0   8  12        4.98        6.73      3.55 o
   1   8  12       60.95       64.12      5.36 o
   2   8  12       79.02       74.64      5.76 o
   3   8  12        0.01        0.00      4.09 o
   4   8  12      235.46      233.27     10.94 o
   5   8  12        2.46        0.00      5.11 o
   6   8  12       40.55       42.99      6.57 o
   7   8  12       11.36        8.94      6.00 o
  -3   9  12       70.74       82.61      7.34 o
  -2   9  12        3.11        6.83      4.11 o
  -1   9  12        7.79       10.05      3.64 o
   0   9  12       15.39       18.06      3.92 o
   1   9  12       61.12       66.12      5.41 o
   2   9  12      176.32      170.80      7.91 o
   3   9  12       13.83       16.53      3.88 o
   4   9  12        1.74        0.00      5.66 o
   5   9  12       34.05       38.14      7.24 o
   6   9  12       47.23       60.72      7.46 o
   7   9  12       11.27       11.15      6.92 o
  -3  10  12       55.06       59.29      6.67 o
  -2  10  12       10.66        9.68      4.87 o
  -1  10  12        5.75        9.81      4.08 o
   0  10  12       28.56       26.28      4.23 o
   1  10  12       22.56       25.55      3.86 o
   2  10  12        2.29        0.05      3.56 o
   3  10  12       10.78        7.70      4.14 o
   4  10  12       19.15       21.57      5.69 o
   5  10  12       31.77       40.90      9.69 o
   6  10  12        6.17       10.06      8.30 o
  -2  11  12       44.37       35.75      5.48 o
  -1  11  12        2.25        3.70      3.96 o
   0  11  12       27.94       30.53      4.01 o
   1  11  12       23.91       27.71      4.08 o
   2  11  12        3.42        3.21      3.85 o
   3  11  12        5.57        3.94      4.30 o
   4  11  12       27.23       44.68     11.13 o
   5  11  12       37.87       41.91      9.43 o
   6  11  12       15.95        9.02      8.63 o
  -1  12  12        3.16        7.30      4.72 o
   0  12  12        1.57        4.48      4.24 o
   1  12  12       21.94       16.29      3.88 o
   2  12  12       90.47       87.52      7.44 o
   3  12  12       18.35       15.66      5.35 o
   4  12  12        7.04        2.44     13.26 o
   5  12  12        4.95        0.37     10.02 o
   0  13  12       16.37       15.39      4.48 o
   1  13  12        3.77        1.80      4.76 o
   2  13  12       25.72       31.78      5.70 o
   3  13  12        8.96        3.23      6.60 o
   4  13  12        3.04        1.43      8.78 o
  -1  -3  13        4.61        3.11      7.62 o
   0  -3  13       83.67       80.95      9.38 o
   1  -3  13        1.44        2.09      6.03 o
   2  -3  13       14.91       12.32      6.26 o
  -2  -2  13        3.70        7.80      6.20 o
  -1  -2  13        0.01        0.00      5.88 o
   0  -2  13        5.41        3.57      5.83 o
   1  -2  13       41.10       32.24      5.41 o
   2  -2  13       29.11       36.07      4.66 o
   3  -2  13        7.04       11.15      4.42 o
  -3  -1  13        7.47        6.68      4.83 o
  -2  -1  13       56.20       64.73      6.20 o
  -1  -1  13        9.34        5.27      5.76 o
   0  -1  13       18.38       24.60      4.91 o
   1  -1  13        0.33        1.18      4.44 o
   2  -1  13      131.15      134.54      7.18 o
   3  -1  13       75.91       70.13      5.82 o
   4  -1  13        2.87        0.00      6.30 o
  -3   0  13        7.21       11.53      4.73 o
  -2   0  13       44.70       48.07      5.82 o
  -1   0  13       27.11       27.98      4.79 o
   0   0  13       16.55       11.92      5.53 o
   1   0  13        0.66        0.00      4.33 o
   2   0  13       38.25       41.13      4.59 o
   3   0  13       10.70        6.80      4.11 o
   4   0  13       80.41       90.08      7.20 o
   5   0  13       48.89       46.95      8.51 o
  -4   1  13        2.43        6.57      4.60 o
  -3   1  13        0.19        0.46      4.77 o
  -2   1  13       10.55       11.11      5.38 o
  -1   1  13       29.75       32.58      4.55 o
   0   1  13       71.57       66.31      6.90 o
   1   1  13        3.49        7.93      4.28 o
   2   1  13       72.03       57.64      4.73 o
   3   1  13       35.14       34.45      4.00 o
   4   1  13       57.17       68.74      6.02 o
   5   1  13       36.16       31.38      5.61 o
  -4   2  13        3.78        1.85      4.63 o
  -3   2  13       32.67       26.61      4.70 o
  -2   2  13        3.79        4.64      4.32 o
  -1   2  13        2.12        0.00      4.30 o
   0   2  13       67.13       74.75      6.30 o
   1   2  13        0.43        1.02      3.23 o
   2   2  13       29.77       20.90      3.25 o
   3   2  13      213.10      201.50      8.03 o
   4   2  13       14.27       10.38      4.29 o
   5   2  13        0.24        0.00      5.17 o
   6   2  13        0.55        0.61      6.63 o
  -4   3  13        7.84        5.37      4.74 o
  -3   3  13       94.66       90.85      6.86 o
  -2   3  13        1.36        1.97      4.34 o
  -1   3  13       17.26       10.95      4.30 o
   0   3  13       19.26       17.91      4.57 o
   1   3  13        5.19        5.07      3.10 o
   2   3  13        0.31        0.00      3.22 o
   3   3  13        7.33        5.70      3.52 o
   4   3  13       23.31       16.69      4.25 o
   5   3  13      184.67      185.05      9.93 o
   6   3  13        9.44        7.85      7.27 o
  -4   4  13        0.06        0.00      4.49 o
  -3   4  13        4.89       13.92      4.51 o
  -2   4  13      119.88      117.89      7.61 o
  -1   4  13        0.66        2.30      4.51 o
   0   4  13      107.07      111.71      7.28 o
   1   4  13       46.00       47.36      3.82 o
   2   4  13       52.95       51.35      4.58 o
   3   4  13       87.22       86.94      6.30 o
   4   4  13       14.93        9.48      4.63 o
   5   4  13      132.57      126.90      8.47 o
   6   4  13        0.04        4.29      6.64 o
  -4   5  13        0.72        0.00      4.58 o
  -3   5  13        6.47        7.86      4.70 o
  -2   5  13       27.79       28.32      5.16 o
  -1   5  13      336.59      318.23     10.55 o
   0   5  13      219.74      248.07     11.83 o
   1   5  13        2.07        0.00      2.98 o
   2   5  13        0.49        0.00      3.51 o
   3   5  13       12.29       12.37      3.98 o
   4   5  13       33.65       46.85      8.29 o
   5   5  13       10.06       11.81      6.17 o
   6   5  13       10.97       14.98      8.03 o
   7   5  13       67.79       67.57      7.53 o
  -4   6  13        0.00        0.00      4.99 o
  -3   6  13        0.37        0.46      4.80 o
  -2   6  13       60.41       72.54      6.84 o
  -1   6  13      728.08      736.89     15.50 o
   0   6  13      143.99      165.80      9.20 o
   1   6  13       32.16       27.00      3.42 o
   2   6  13      280.05      279.25      8.51 o
   3   6  13       79.18       66.21      5.55 o
   4   6  13        5.02        2.64      4.86 o
   5   6  13        0.55        0.00      6.10 o
   6   6  13        1.04        1.97      6.17 o
   7   6  13       26.84       26.69      6.83 o
  -3   7  13        0.30        1.39      4.54 o
  -2   7  13       26.18       27.02      5.24 o
  -1   7  13      172.90      187.62     11.69 o
   0   7  13       47.62       51.65      5.67 o
   1   7  13      103.66      101.00      7.32 o
   2   7  13      132.30      147.71      8.32 o
   3   7  13        0.08        0.35      3.70 o
   4   7  13       53.56       50.55      5.48 o
   5   7  13       19.98       22.39      5.86 o
   6   7  13        1.11        1.65      5.59 o
   7   7  13        1.36        8.68      6.63 o
  -3   8  13        0.08        0.00      4.75 o
  -2   8  13       27.02       25.23      5.28 o
  -1   8  13       25.62       26.36      4.24 o
   0   8  13      162.56      165.85      8.01 o
   1   8  13       87.94       86.71      6.22 o
   2   8  13       24.86       25.92      4.47 o
   3   8  13      140.05      140.20      8.75 o
   4   8  13       90.81      114.54      7.63 o
   5   8  13       56.08       45.75      6.82 o
   6   8  13       14.96       16.45      6.19 o
  -2   9  13       27.06       32.20      5.37 o
  -1   9  13        0.13        0.37      4.42 o
   0   9  13       44.97       46.20      4.90 o
   1   9  13        3.62        5.40      3.87 o
   2   9  13        2.39        0.00      4.06 o
   3   9  13       27.92       56.28      6.10 o
   4   9  13       16.41       17.69      6.02 o
   5   9  13        0.02        0.00      6.13 o
   6   9  13       17.18       10.41      6.32 o
  -2  10  13       13.67       21.50      5.16 o
  -1  10  13       18.24       16.35      5.60 o
   0  10  13        7.02        5.80      3.85 o
   1  10  13        1.32        0.00      4.02 o
   2  10  13       42.37       50.24      5.31 o
   3  10  13       56.71       46.52      5.46 o
   4  10  13       15.67       18.23      6.21 o
   5  10  13      121.49      139.24     22.25 o
   6  10  13       17.70       22.20      9.19 o
  -1  11  13       42.80       41.59      6.13 o
   0  11  13       33.17       35.50      5.23 o
   1  11  13        3.05        2.95      4.25 o
   2  11  13       17.35       19.51      4.31 o
   3  11  13        1.01        0.00      4.65 o
   4  11  13        0.15        3.66      9.15 o
   5  11  13       24.66       29.28     12.98 o
   0  12  13       55.01       59.50      7.09 o
   1  12  13        6.20        5.83      4.28 o
   2  12  13        0.10        0.00      5.64 o
   3  12  13        6.32        0.00      6.62 o
   4  12  13       67.05       83.23     12.08 o
   1  -2  14       23.64       19.79      8.14 o
  -1  -1  14       23.14       25.12      6.65 o
   0  -1  14       37.20       40.86      6.15 o
   1  -1  14       12.85        5.97      6.09 o
   2  -1  14        4.65       11.05      6.02 o
   3  -1  14       31.95       33.36      5.32 o
  -2   0  14        0.05        4.93      5.03 o
  -1   0  14       25.11       22.68      5.96 o
   0   0  14       13.63       15.37      5.62 o
   1   0  14       38.75       30.93      5.85 o
   2   0  14       18.80       16.88      4.88 o
   3   0  14       36.60       26.17      4.67 o
   4   0  14       11.96       13.42      6.54 o
  -2   1  14        1.08        4.12      5.47 o
  -1   1  14       16.04       26.38      5.06 o
   0   1  14       71.18       57.66      6.78 o
   1   1  14      272.51      299.56     13.39 o
   2   1  14        4.12        2.82      4.79 o
   3   1  14        0.05        0.44      4.50 o
   4   1  14        1.46        5.09      4.91 o
  -3   2  14        1.06        1.55      5.36 o
  -2   2  14        0.00        2.65      4.81 o
  -1   2  14        1.65        0.40      5.14 o
   0   2  14       18.63       17.21      5.48 o
   1   2  14        2.64        7.07      5.40 o
   2   2  14       20.88       19.34      4.01 o
   3   2  14      140.11      137.71      8.67 o
   4   2  14        0.98        0.00      4.65 o
   5   2  14       24.97       26.79      5.76 o
  -3   3  14        0.99        0.00      4.77 o
  -2   3  14       42.61       49.70      6.11 o
  -1   3  14        1.89        4.38      4.39 o
   0   3  14        0.24        0.00      4.59 o
   1   3  14       65.23       57.10      7.62 o
   2   3  14       48.84       43.75      4.66 o
   3   3  14      276.26      284.50     10.05 o
   4   3  14        7.32        6.43      4.95 o
   5   3  14       15.50       18.45      6.00 o
  -3   4  14      145.70      156.28      8.93 o
  -2   4  14       95.55       96.50      7.24 o
  -1   4  14        0.08        0.22      4.56 o
   0   4  14        0.92        0.00      3.82 o
   1   4  14       54.22       52.62      5.68 o
   2   4  14       30.57       29.98      4.09 o
   3   4  14       14.57        8.23      3.89 o
   4   4  14       11.80       13.04      4.84 o
   5   4  14       74.94       80.48      7.59 o
   6   4  14       44.31       54.29      8.33 o
  -3   5  14      287.92      282.31     11.52 o
  -2   5  14      138.31      142.40      8.23 o
  -1   5  14       72.62       87.93      6.92 o
   0   5  14       22.43       26.38      4.44 o
   1   5  14       15.70       13.03      4.14 o
   2   5  14        8.17        3.96      3.80 o
   3   5  14       22.47       23.62      4.45 o
   4   5  14       56.59       47.15      6.98 o
   5   5  14       31.16       27.51      6.81 o
   6   5  14       17.93       22.53      7.07 o
  -3   6  14      105.80      116.08      8.61 o
  -2   6  14        5.73        2.83      4.76 o
  -1   6  14       22.84       26.27      4.26 o
   0   6  14      143.34      142.41      7.76 o
   1   6  14        6.48        2.20      3.99 o
   2   6  14        0.47        0.00      3.59 o
   3   6  14        5.57        5.21      4.36 o
   4   6  14       10.17        4.62      5.14 o
   5   6  14        0.04        0.00      6.86 o
   6   6  14        0.67        0.00      6.28 o
  -2   7  14       81.73      112.33      8.34 o
  -1   7  14       86.36       89.42      7.53 o
   0   7  14       17.42       22.92      4.23 o
   1   7  14       68.39       70.07      7.14 o
   2   7  14      123.33      124.20      6.59 o
   3   7  14      110.94      116.67      7.17 o
   4   7  14        8.06        4.70      5.24 o
   5   7  14       28.54       42.83      6.20 o
   6   7  14       73.70       85.46     10.72 o
  -2   8  14       48.47       46.58      6.07 o
  -1   8  14       15.72        9.23      4.87 o
   0   8  14        0.96        0.00      4.11 o
   1   8  14       36.51       45.12      5.26 o
   2   8  14        0.54        0.00      4.49 o
   3   8  14        1.99        1.07      4.83 o
   4   8  14        5.02        5.79      4.65 o
   5   8  14       22.65       34.56      6.59 o
   6   8  14       23.76       19.62      6.88 o
  -1   9  14        2.80        0.52      4.90 o
   0   9  14        3.37        5.94      4.12 o
   1   9  14       17.98       26.66      4.43 o
   2   9  14        9.42        7.48      4.27 o
   3   9  14       60.76       66.72      6.81 o
   4   9  14       14.35       12.64      5.89 o
   5   9  14       20.33       34.44      6.73 o
  -1  10  14        6.57        6.12      5.14 o
   0  10  14        6.31        7.50      5.01 o
   1  10  14        0.05        2.26      4.41 o
   2  10  14        5.80        1.01      4.58 o
   3  10  14       66.81       62.91      8.34 o
   4  10  14       17.10       14.18      7.12 o
   5  10  14        1.47        3.95      8.56 o
   0  11  14        1.29        0.00      5.19 o
   1  11  14       12.38       11.30      4.65 o
   2  11  14        6.92       15.05      4.75 o
   3  11  14       32.01       26.42      6.04 o
   4  11  14       15.74       23.76      9.57 o
  -1   1  15       21.06       24.05      6.04 o
   0   1  15       16.53       16.31      6.25 o
   1   1  15       50.79       46.75      6.61 o
   2   1  15       33.66       31.67      6.11 o
   3   1  15        4.63       10.82      7.12 o
  -1   2  15       37.15       31.12      6.27 o
   0   2  15       23.40       22.30      7.01 o
   1   2  15       72.10       65.60      7.35 o
   2   2  15        2.75        1.75      6.23 o
   3   2  15        5.55        3.26      5.83 o
  -1   3  15       33.45       37.52      7.36 o
   0   3  15        7.37        4.02      5.40 o
   1   3  15       33.14       22.31      7.12 o
   2   3  15        7.60        5.64      5.46 o
   3   3  15       11.02       21.80      5.04 o
   4   3  15       33.12       33.47      5.36 o
  -2   4  15        1.63        2.47      5.11 o
  -1   4  15       26.64       27.94      5.17 o
   0   4  15        2.13        0.51      5.19 o
   1   4  15        3.23        0.00      5.18 o
   2   4  15       25.94       31.77      6.43 o
   3   4  15       33.02       28.05      4.66 o
   4   4  15       87.42       96.45      7.44 o
  -2   5  15       20.72       17.00      5.22 o
  -1   5  15        1.55        7.04      4.88 o
   0   5  15        0.26        0.47      4.21 o
   1   5  15       35.59       35.12      6.50 o
   2   5  15      106.43       96.66      7.82 o
   3   5  15       13.01       21.45      4.95 o
   4   5  15        6.88        2.97      5.62 o
   5   5  15        0.01        1.34      6.31 o
  -1   6  15       26.49       18.49      5.85 o
   0   6  15        3.48        3.78      4.68 o
   1   6  15       20.81       22.25      4.78 o
   2   6  15        7.30       11.22      5.39 o
   3   6  15       19.45       15.91      5.47 o
   4   6  15      123.25      133.82     10.57 o
   5   6  15        5.89       11.73      7.24 o
  -1   7  15        0.22        6.06      5.61 o
   0   7  15        6.63        6.25      4.46 o
   1   7  15        4.86        6.55      4.81 o
   2   7  15       19.39       16.82      5.89 o
   3   7  15       18.40       25.32      4.70 o
   4   7  15       33.23       39.00      6.23 o
   5   7  15        2.18        0.00      6.24 o
  -1   8  15        0.46        3.35      5.39 o
   0   8  15        0.26        0.00      4.61 o
   1   8  15        4.93       11.86      5.12 o
   2   8  15        3.24        3.05      4.94 o
   3   8  15        6.12        9.22      5.21 o
   4   8  15        0.22        0.00      5.40 o
   0   9  15        6.60        6.81      5.27 o
   1   9  15       16.65       18.48      4.82 o
   2   9  15        1.87        0.00      4.95 o
   3   9  15        1.59        5.61      5.99 o
   4   9  15       32.68       30.97      6.87 o
   1  10  15        6.05        8.91      5.16 o
   2  10  15        0.17        1.61      5.39 o
   3  10  15        1.09        1.35      7.27 o
   1   4  16        1.82        9.60      6.67 o
   2   4  16        2.52        1.97      6.29 o
   1   5  16        5.44        6.91      5.75 o
   2   5  16       53.88       54.65      7.17 o
   1   6  16        9.68       18.36      5.46 o
   2   6  16       38.00       55.85      6.74 o
   3   6  16        7.79        8.36      7.93 o
   1   7  16        0.00        0.00      5.70 o
   2   7  16        0.04        0.14      6.79 o
 
